# Supplementary material for: The Globular C1q Receptor Is Required for Epidermal Growth Factor Receptor Signaling during Candida albicans Infection
Source: mBio. 2021 Nov 2;12(6):e02716-21. doi: 10.1128/mBio.02716-21 (PMC8561387; doi:10.1128/mBio.02716-21)
Supplement: TABLE S1 [file mbio.02716-21-st001.xlsx]

## Sheet: 3 out of 3 CA
Table S1. List of proteins that were found to associate with the epidermal growth factor receptor (EGFR) in all three biological replicates of oral epithelial cells exposed to C. albicans for 90 min. Two samples of epithelial cells were incubated with epidermal growth factor (EGF) for 5 min. Data are presented as the fold change relative to control epithelial cells that were incubated in tissue c…
Accession number	Description	C. albicans-1 fold-change	Ca-2 fold-change	Ca-3 fold-change	EGF-2 fold-change	EGF-3 fold-change
B4E2A4	cDNA FLJ53275, highly similar to Homo sapiens spectrin domain with coiled-coils 1 (SPECC1), transcript variant, mRNA OS=Homo sapiens PE=2 SV=1 - [B4E2A4_HUMAN]	0.281291	6797.79	6.67103	0	4.74391
Q9H0E2	Toll-interacting protein OS=Homo sapiens GN=TOLLIP PE=1 SV=1 - [TOLIP_HUMAN]	inf	inf	inf	inf	inf
K7EIJ0	WW domain-binding protein 2 (Fragment) OS=Homo sapiens GN=WBP2 PE=4 SV=1 - [K7EIJ0_HUMAN]	inf	inf	inf	inf	inf
B4DRS8	cDNA FLJ54753, highly similar to Homo sapiens guanylate binding protein family, member 6 (GBP6), mRNA OS=Homo sapiens PE=2 SV=1 - [B4DRS8_HUMAN]	inf	inf	inf	inf	inf
P35354	Prostaglandin G/H synthase 2 OS=Homo sapiens GN=PTGS2 PE=1 SV=2 - [PGH2_HUMAN]	3.29289	inf	inf	inf	inf
B4DUI3	Eukaryotic translation initiation factor 3 subunit J OS=Homo sapiens GN=EIF3J PE=2 SV=1 - [B4DUI3_HUMAN]	2.63098	inf	inf	inf	inf
F6U1T9	Calcineurin subunit B type 1 OS=Homo sapiens GN=PPP3R1 PE=4 SV=1 - [F6U1T9_HUMAN]	inf	2.1496	inf	0	inf
Q13190-3	Isoform 3 of Syntaxin-5 OS=Homo sapiens GN=STX5 - [STX5_HUMAN]	1.87661	inf	inf	inf	inf
Q4W4Y1	Dopamine receptor interacting protein 4 OS=Homo sapiens GN=DRIP4 PE=2 SV=1 - [Q4W4Y1_HUMAN]	1.61929	inf	inf	inf	inf
O43678	NADH dehydrogenase [ubiquinone] 1 alpha subcomplex subunit 2 OS=Homo sapiens GN=NDUFA2 PE=1 SV=3 - [NDUA2_HUMAN]	inf	inf	1.56402	inf	0
Q9P0U1	Mitochondrial import receptor subunit TOM7 homolog OS=Homo sapiens GN=TOMM7 PE=1 SV=1 - [TOM7_HUMAN]	inf	inf	1.27082	inf	1.08141
P41567	Eukaryotic translation initiation factor 1 OS=Homo sapiens GN=EIF1 PE=1 SV=1 - [EIF1_HUMAN]	inf	inf	1.24093	inf	0.973995
Q9UBV8	Peflin OS=Homo sapiens GN=PEF1 PE=1 SV=1 - [PEF1_HUMAN]	inf	inf	0.992322	inf	2.20283
P51636	Caveolin-2 OS=Homo sapiens GN=CAV2 PE=1 SV=2 - [CAV2_HUMAN]	inf	inf	0.764811	inf	0.45596
P14209-3	Isoform 3 of CD99 antigen OS=Homo sapiens GN=CD99 - [CD99_HUMAN]. Inhibits EGFR dimerization.	inf	inf	0.312893	inf	0
P21281	V-type proton ATPase subunit B, brain isoform OS=Homo sapiens GN=ATP6V1B2 PE=1 SV=3 - [VATB2_HUMAN]	4.09523	7.35751	inf	4.0316	inf
P54920	Alpha-soluble NSF attachment protein OS=Homo sapiens GN=NAPA PE=1 SV=3 - [SNAA_HUMAN]	3.42724	inf	1.87838	inf	1.25253
Q5HYL6	Putative uncharacterized protein DKFZp686E1899 OS=Homo sapiens GN=DKFZp686E1899 PE=2 SV=1 - [Q5HYL6_HUMAN]	inf	4.34067	0.648905	0	0.44446
P36543	V-type proton ATPase subunit E 1 OS=Homo sapiens GN=ATP6V1E1 PE=1 SV=1 - [VATE1_HUMAN]	2.46896	inf	2.26478	inf	1.93587
Q13488	V-type proton ATPase 116 kDa subunit a isoform 3 OS=Homo sapiens GN=TCIRG1 PE=1 SV=3 - [VPP3_HUMAN]	3.14852	inf	1.14114	inf	0
Q9H173	Nucleotide exchange factor SIL1 OS=Homo sapiens GN=SIL1 PE=1 SV=1 - [SIL1_HUMAN]	3.51995	0.727382	inf	0	inf
Q15836	Vesicle-associated membrane protein 3 OS=Homo sapiens GN=VAMP3 PE=1 SV=3 - [VAMP3_HUMAN]	inf	3.0714	1.08323	1.90818	1.02866
Q9UDY2-6	Isoform 6 of Tight junction protein ZO-2 OS=Homo sapiens GN=TJP2 - [ZO2_HUMAN]	inf	2.43515	1.57145	0	0
O75976	Carboxypeptidase D OS=Homo sapiens GN=CPD PE=1 SV=2 - [CBPD_HUMAN]	2.48345	inf	1.51106	inf	1.69157
H7C0G1	Transmembrane protein 245 (Fragment) OS=Homo sapiens GN=TMEM245 PE=4 SV=1 - [H7C0G1_HUMAN]	2.05689	1.74731	inf	0	inf
Q12792-4	Isoform 4 of Twinfilin-1 OS=Homo sapiens GN=TWF1 - [TWF1_HUMAN]	2.65106	inf	1.1504	inf	0.630353
O75380	NADH dehydrogenase [ubiquinone] iron-sulfur protein 6, mitochondrial OS=Homo sapiens GN=NDUFS6 PE=1 SV=1 - [NDUS6_HUMAN]	1.6332	inf	1.91018	inf	3.16848
Q99735-2	Isoform 2 of Microsomal glutathione S-transferase 2 OS=Homo sapiens GN=MGST2 - [MGST2_HUMAN]	2.58886	inf	0.853225	inf	0.930847
Q9BRX8-2	Isoform 2 of Redox-regulatory protein FAM213A OS=Homo sapiens GN=FAM213A - [F213A_HUMAN]	1.92337	inf	1.48233	inf	1.94486
H0YIV9	Uncharacterized protein (Fragment) OS=Homo sapiens PE=3 SV=1 - [H0YIV9_HUMAN]	1.01766	inf	2.3826	inf	2.50075
Q9Y5J9	Mitochondrial import inner membrane translocase subunit Tim8 B OS=Homo sapiens GN=TIMM8B PE=1 SV=1 - [TIM8B_HUMAN]	1.7181	1.63534	inf	1.98638	inf
E9PJC4	Transmembrane 9 superfamily member 1 (Fragment) OS=Homo sapiens GN=TM9SF1 PE=4 SV=1 - [E9PJC4_HUMAN]. Autophagy gene	2.06323	inf	1.24184	inf	1.34138
Q9Y6H1	Coiled-coil-helix-coiled-coil-helix domain-containing protein 2, mitochondrial OS=Homo sapiens GN=CHCHD2 PE=1 SV=1 - [CHCH2_HUMAN]	inf	1.69773	1.5645	0	1.17894
B4DP09	cDNA FLJ53072, highly similar to Calponin-3 OS=Homo sapiens PE=2 SV=1 - [B4DP09_HUMAN]. Actin binding protein.	2.23904	inf	1.02052	inf	0.789261
Q9UM54-5	Isoform 5 of Unconventional myosin-VI OS=Homo sapiens GN=MYO6 - [MYO6_HUMAN]	2.32736	inf	0.893638	inf	0.464312
Q59G54	Bromodomain adjacent to zinc finger domain, 1A isoform b variant (Fragment) OS=Homo sapiens PE=2 SV=1 - [Q59G54_HUMAN]	2.17901	inf	0.93958	inf	0.795085
O60763	General vesicular transport factor p115 OS=Homo sapiens GN=USO1 PE=1 SV=2 - [USO1_HUMAN]	1.74522	inf	1.30121	inf	0.701908
P18754	Regulator of chromosome condensation OS=Homo sapiens GN=RCC1 PE=1 SV=1 - [RCC1_HUMAN]	2.45777	inf	0.581815	inf	0.995627
Q9HA77	Probable cysteine--tRNA ligase, mitochondrial OS=Homo sapiens GN=CARS2 PE=1 SV=1 - [SYCM_HUMAN]	1.51691	1.51701	inf	0	inf
Q99470	Stromal cell-derived factor 2 OS=Homo sapiens GN=SDF2 PE=1 SV=2 - [SDF2_HUMAN]	1.78179	inf	1.22379	inf	1.01932
F6IQV0	MHC class I antigen (Fragment) OS=Homo sapiens GN=HLA-A PE=3 SV=1 - [F6IQV0_HUMAN]	inf	1.85519	1.12306	0	1.11592
Q13724-2	Isoform 2 of Mannosyl-oligosaccharide glucosidase OS=Homo sapiens GN=MOGS - [MOGS_HUMAN]	2.15612	inf	0.80444	inf	1.20294
B2R6K1	cDNA, FLJ92992, highly similar to Homo sapiens methylmalonyl Coenzyme A mutase (MUT), nuclear gene encoding mitochondrial protein, mRNA OS=Homo sapiens PE=2 SV=1 - [B2R6K1_HUMAN]	1.39769	1.47789	inf	0.425328	inf
P50402	Emerin OS=Homo sapiens GN=EMD PE=1 SV=1 - [EMD_HUMAN]. Phosphorylated by EGFR. Regulates nuclear membrane stiffnes	1.93795	0.860707	inf	0	inf
Q969X5-2	Isoform 2 of Endoplasmic reticulum-Golgi intermediate compartment protein 1 OS=Homo sapiens GN=ERGIC1 - [ERGI1_HUMAN]	1.80958	0.986712	inf	0.967098	inf
O14548	Cytochrome c oxidase subunit 7A-related protein, mitochondrial OS=Homo sapiens GN=COX7A2L PE=1 SV=2 - [COX7R_HUMAN]	1.63877	inf	1.03409	inf	1.18456
P10599-2	Isoform 2 of Thioredoxin OS=Homo sapiens GN=TXN - [THIO_HUMAN]	inf	1.21382	1.41406	0.624374	1.55745
O15269	Serine palmitoyltransferase 1 OS=Homo sapiens GN=SPTLC1 PE=1 SV=1 - [SPTC1_HUMAN]	1.79905	0.805072	inf	0	inf
P05091	Aldehyde dehydrogenase, mitochondrial OS=Homo sapiens GN=ALDH2 PE=1 SV=2 - [ALDH2_HUMAN]	1.44288	inf	1.13655	inf	1.98244
Q8IXM3	39S ribosomal protein L41, mitochondrial OS=Homo sapiens GN=MRPL41 PE=1 SV=1 - [RM41_HUMAN]	1.48665	1.05276	inf	1.23291	inf
P50897	Palmitoyl-protein thioesterase 1 OS=Homo sapiens GN=PPT1 PE=1 SV=1 - [PPT1_HUMAN]	inf	1.53735	0.978899	1.26168	0.864154
P28072	Proteasome subunit beta type-6 OS=Homo sapiens GN=PSMB6 PE=1 SV=4 - [PSB6_HUMAN]	inf	1.1463	1.33476	0.775859	1.69706
O15231	Zinc finger protein 185 OS=Homo sapiens GN=ZNF185 PE=1 SV=3 - [ZN185_HUMAN]	inf	1.14662	1.32063	0.427928	0.721226
P20645	Cation-dependent mannose-6-phosphate receptor OS=Homo sapiens GN=M6PR PE=1 SV=1 - [MPRD_HUMAN]	inf	1.2372	1.17013	1.05826	1.53477
Q8NGA1	Olfactory receptor 1M1 OS=Homo sapiens GN=OR1M1 PE=2 SV=1 - [OR1M1_HUMAN]	inf	1.11273	1.26831	0.0638768	1.36589
O43291-2	Isoform 2 of Kunitz-type protease inhibitor 2 OS=Homo sapiens GN=SPINT2 - [SPIT2_HUMAN]	1.46554	inf	0.913139	inf	1.22888
B3KX15	cDNA FLJ44468 fis, clone UTERU2026025, moderately similar to SPLICING FACTOR, ARGININE/SERINE-RICH 2 OS=Homo sapiens PE=2 SV=1 - [B3KX15_HUMAN]	inf	1.6575	0.714623	0	0.91274
B5BU01	Eukaryotic translation initiation factor 2 beta OS=Homo sapiens GN=EIF2S2 PE=2 SV=1 - [B5BU01_HUMAN]	inf	0.154614	2.19341	1.07519	0.928887
B7Z4S8	cDNA FLJ53066, highly similar to Legumain (EC 3.4.22.34) OS=Homo sapiens PE=2 SV=1 - [B7Z4S8_HUMAN]	inf	1.56737	0.745241	1.13363	1.11355
Q05BU6	SFRS11 protein (Fragment) OS=Homo sapiens GN=SFRS11 PE=2 SV=1 - [Q05BU6_HUMAN]	1.62998	0.636286	inf	0.461758	inf
B2R7C5	cDNA, FLJ93378, highly similar to Homo sapiens MCM3 minichromosome maintenance deficient 3 (S. cerevisiae) (MCM3), mRNA OS=Homo sapiens PE=2 SV=1 - [B2R7C5_HUMAN]	1.53108	0.721567	inf	0	inf
Q09160	HLA class I histocompatibility antigen, A-80 alpha chain OS=Homo sapiens GN=HLA-A PE=1 SV=1 - [1A80_HUMAN]	inf	1.24467	1.00272	1.02937	0.841625
O15126	Secretory carrier-associated membrane protein 1 OS=Homo sapiens GN=SCAMP1 PE=1 SV=2 - [SCAM1_HUMAN]	inf	1.42686	0.791246	0.910675	0.842497
B2R739	cDNA, FLJ93269, highly similar to Homo sapiens mitochondrial ribosomal protein L15 (MRPL15), nuclear gene encoding mitochondrial protein, mRNA OS=Homo sapiens PE=2 SV=1 - [B2R739_HUMAN]	1.30999	inf	0.860991	inf	1.35188
G0TQY6	Lutheran blood group OS=Homo sapiens GN=LU PE=2 SV=1 - [G0TQY6_HUMAN]	inf	1.01688	1.15088	0	0.464338
P35659	Protein DEK OS=Homo sapiens GN=DEK PE=1 SV=1 - [DEK_HUMAN]	inf	1.20693	0.947649	2.36723	2.05124
P09497-2	Isoform Non-brain of Clathrin light chain B OS=Homo sapiens GN=CLTB - [CLCB_HUMAN]	inf	0.942068	1.20369	2.02508	1.43856
B3KQF0	cDNA FLJ90354 fis, clone NT2RP2003390, highly similar to Translocation protein SEC63 homolog OS=Homo sapiens PE=2 SV=1 - [B3KQF0_HUMAN]	1.7258	inf	0.38068	inf	1.5811
O15511	Actin-related protein 2/3 complex subunit 5 OS=Homo sapiens GN=ARPC5 PE=1 SV=3 - [ARPC5_HUMAN]	inf	1.31197	0.71674	0.688976	0.537781
P42785	Lysosomal Pro-X carboxypeptidase OS=Homo sapiens GN=PRCP PE=1 SV=1 - [PCP_HUMAN]	inf	0.659725	1.36602	0	1.20005
Q05682-5	Isoform 5 of Caldesmon OS=Homo sapiens GN=CALD1 - [CALD1_HUMAN]	inf	0.929852	1.07993	1.02152	0.465194
K7EKI8	Periplakin OS=Homo sapiens GN=PPL PE=4 SV=1 - [K7EKI8_HUMAN]	inf	1.27426	0.72236	0	0.109338
V5NQT4	MHC class I antigen (Fragment) OS=Homo sapiens GN=HLA-B PE=4 SV=1 - [V5NQT4_HUMAN]	1.34481	0.619504	inf	2.33586	inf
Q8IV08	Phospholipase D3 OS=Homo sapiens GN=PLD3 PE=1 SV=1 - [PLD3_HUMAN]	inf	1.0304	0.928085	0.96279	1.18923
Q6NYC8	Phostensin OS=Homo sapiens GN=PPP1R18 PE=1 SV=1 - [PPR18_HUMAN]	inf	1.3253	0.623819	0	0.612623
Q8WUX1	Sodium-coupled neutral amino acid transporter 5 OS=Homo sapiens GN=SLC38A5 PE=1 SV=1 - [S38A5_HUMAN]	inf	1.37068	0.56153	0	0
H3BM38	Synaptosomal-associated protein (Fragment) OS=Homo sapiens GN=SNAP23 PE=3 SV=1 - [H3BM38_HUMAN]	inf	0.909415	0.984216	0.507146	0.713875
A8K5L4	cDNA FLJ76843, highly similar to Homo sapiens guanine nucleotide binding protein (G protein), alpha 15 (Gq class) (GNA15), mRNA OS=Homo sapiens PE=2 SV=1 - [A8K5L4_HUMAN]	1.20064	inf	0.687753	inf	0
Q9UHL4	Dipeptidyl peptidase 2 OS=Homo sapiens GN=DPP7 PE=1 SV=3 - [DPP2_HUMAN]	inf	0.941278	0.905255	0.826943	1.0851
P25445-6	Isoform 6 of Tumor necrosis factor receptor superfamily member 6 OS=Homo sapiens GN=FAS - [TNR6_HUMAN]. Blocks apoptosis	inf	0.817765	0.954934	0.97973	0
B3KWD9	cDNA FLJ42834 fis, clone BRCAN2019002, highly similar to GTP:AMP phosphotransferase mitochondrial (EC 2.7.4.10) OS=Homo sapiens PE=2 SV=1 - [B3KWD9_HUMAN]	inf	1.11815	0.65inf4495615911	1.1562	0.836116
B4E0E0	cDNA FLJ54898, highly similar to Homo sapiens transmembrane protein 41B (TMEM41B), mRNA OS=Homo sapiens PE=2 SV=1 - [B4E0E0_HUMAN]	0.545303	inf	1.20216	inf	0.615437
Q96BR5	Cytochrome c oxidase assembly factor 7 OS=Homo sapiens GN=COA7 PE=1 SV=2 - [COA7_HUMAN]	inf	1.15766	0.547301	0.918201	0.713385
Q9P273	Teneurin-3 OS=Homo sapiens GN=TENM3 PE=2 SV=3 - [TEN3_HUMAN]	inf	1.30763	0.396827	1.21755	0.461692
B2RBR4	cDNA, FLJ95644, highly similar to Homo sapiens solute carrier family 20 (phosphate transporter), member 2 (SLC20A2), mRNA OS=Homo sapiens PE=2 SV=1 - [B2RBR4_HUMAN]	inf	0.860355	0.823295	1.10533	0.492234
A8K769	cDNA FLJ77721, highly similar to Homo sapiens secretory carrier membrane protein 2 (SCAMP2), mRNA OS=Homo sapiens PE=2 SV=1 - [A8K769_HUMAN]	inf	0.798689	0.858388	0.925911	0.782069
Q9BQC6	Ribosomal protein 63, mitochondrial OS=Homo sapiens GN=MRP63 PE=1 SV=1 - [RT63_HUMAN]	inf	0.796593	0.859684	1.0693	1.54373
Q9UEL4	Putative uncharacterized protein (Fragment) OS=Homo sapiens PE=2 SV=1 - [Q9UEL4_HUMAN]	inf	0.922331	0.707364	0.863393	0.501836
H0Y7A7	Calmodulin (Fragment) OS=Homo sapiens GN=CALM2 PE=4 SV=1 - [H0Y7A7_HUMAN]	inf	0.616023	0.950617	0.780824	0.801493
B4DY28	cDNA FLJ61189, highly similar to Cysteine and glycine-rich protein 1 OS=Homo sapiens PE=2 SV=1 - [B4DY28_HUMAN]	inf	0.6103	0.91287	0	0.863459
Q8NE86-3	Isoform 3 of Calcium uniporter protein, mitochondrial OS=Homo sapiens GN=MCU - [MCU_HUMAN]	0.688512	inf	0.782445	inf	1.02211
P01024	Complement C3 OS=Homo sapiens GN=C3 PE=1 SV=2 - [CO3_HUMAN]	0.591019	0.859572	inf	1.66127	inf
J3QL56	Protein SCO1 homolog, mitochondrial OS=Homo sapiens GN=SCO1 PE=4 SV=1 - [J3QL56_HUMAN]	0.687087	0.699269	inf	0.833353	inf
P49321	Nuclear autoantigenic sperm protein OS=Homo sapiens GN=NASP PE=1 SV=2 - [NASP_HUMAN]	inf	0.529464	0.84236	0.20969	0.418614
P56556	NADH dehydrogenase [ubiquinone] 1 alpha subcomplex subunit 6 OS=Homo sapiens GN=NDUFA6 PE=1 SV=3 - [NDUA6_HUMAN]	0.771062	0.471202	inf	3.25843	inf
P53999	Activated RNA polymerase II transcriptional coactivator p15 OS=Homo sapiens GN=SUB1 PE=1 SV=3 - [TCP4_HUMAN]	inf	0.912666	0.285895	0.80576	0.711583
U3RCZ8	MHC class I antigen (Fragment) OS=Homo sapiens GN=HLA-B PE=4 SV=1 - [U3RCZ8_HUMAN]	inf	0.744852	0.445986	0.818679	1.69387
P35610	Sterol O-acyltransferase 1 OS=Homo sapiens GN=SOAT1 PE=1 SV=3 - [SOAT1_HUMAN]	0.838617	0.168994	inf	0.495128	inf
Q9NYV4-2	Isoform 2 of Cyclin-dependent kinase 12 OS=Homo sapiens GN=CDK12 - [CDK12_HUMAN]	inf	0.433887	0.443013	3.83104	0.386604
B7ZKY2	Calcium/calmodulin-dependent serine protein kinase (MAGUK family) OS=Homo sapiens GN=CASK PE=2 SV=1 - [B7ZKY2_HUMAN]	inf	0.548891	0.135933	0.551682	0.416386
P62861	40S ribosomal protein S30 OS=Homo sapiens GN=FAU PE=1 SV=1 - [RS30_HUMAN]	inf	0.235496	0.351906	0.925194	0.72391
B4DHN5	Syntenin-1 OS=Homo sapiens GN=SDCBP PE=2 SV=1 - [B4DHN5_HUMAN]	0	0.586451	inf	0	inf
Q15075	Early endosome antigen 1 OS=Homo sapiens GN=EEA1 PE=1 SV=2 - [EEA1_HUMAN]	15.803	12.7205	3.10506	6.37635	1.83039
J3KN67	Tropomyosin alpha-3 chain OS=Homo sapiens GN=TPM3 PE=3 SV=1 - [J3KN67_HUMAN]	29.64	0.912271	0.614129	0.586187	0.331606
P06753	Tropomyosin alpha-3 chain OS=Homo sapiens GN=TPM3 PE=1 SV=2 - [TPM3_HUMAN]	29.64	0.912271	0.607185	0.586187	0.331606
P09493-3	Isoform 3 of Tropomyosin alpha-1 chain OS=Homo sapiens GN=TPM1 - [TPM1_HUMAN]	23.146	0.797697	0.405278	0.473685	0.130inf216152035
H7BYY1	Tropomyosin 1 (Alpha), isoform CRA_m OS=Homo sapiens GN=TPM1 PE=3 SV=1 - [H7BYY1_HUMAN]	23.146	0.797697	0.405278	0.473685	0.130inf216152035
Q5XXA6	Anoctamin-1 OS=Homo sapiens GN=ANO1 PE=1 SV=1 - [ANO1_HUMAN]	16.5369	0.673002	0.553187	0	0.352277
P27482	Calmodulin-like protein 3 OS=Homo sapiens GN=CALML3 PE=1 SV=2 - [CALL3_HUMAN]	12.8388	0.489202	0.832285	0.547734	1.00704
P04075	Fructose-bisphosphate aldolase A OS=Homo sapiens GN=ALDOA PE=1 SV=2 - [ALDOA_HUMAN]	12.3691	0.767692	1.00138	0.598088	0.994117
F5GXX5	Dolichyl-diphosphooligosaccharide--protein glycosyltransferase subunit DAD1 OS=Homo sapiens GN=DAD1 PE=4 SV=1 - [F5GXX5_HUMAN]	1.94031	10.6873	0.798121	2.09002	0.99278
P06753-5	Isoform 5 of Tropomyosin alpha-3 chain OS=Homo sapiens GN=TPM3 - [TPM3_HUMAN]	11.5033	0.912271	0.678271	0.649064	0.314309
B4E240	cDNA FLJ58827, highly similar to UBX domain-containing protein 2 OS=Homo sapiens PE=2 SV=1 - [B4E240_HUMAN]	1.95278	7.79481	1.78102	1.1505	0.818584
P32926	Desmoglein-3 OS=Homo sapiens GN=DSG3 PE=1 SV=2 - [DSG3_HUMAN]	3.29701	5.99397	2.08096	0.613373	0.760808
Q9Y2Q5	Ragulator complex protein LAMTOR2 OS=Homo sapiens GN=LAMTOR2 PE=1 SV=1 - [LTOR2_HUMAN]	9.21107	0.826142	1.08969	1.2639	1.27783
Q07157-2	Isoform Short of Tight junction protein ZO-1 OS=Homo sapiens GN=TJP1 - [ZO1_HUMAN]	0.940335	7.16507	2.53102	0	0.272527
Q6MZU1	Putative uncharacterized protein DKFZp686A1195 OS=Homo sapiens GN=DKFZp686A1195 PE=2 SV=1 - [Q6MZU1_HUMAN]	0.940335	7.07807	2.53846	0	0.272527
B2R7M1	cDNA, FLJ93507, highly similar to Homo sapiens ATPase, H+ transporting, lysosomal 38kDa, V0 subunit d isoform 1 (ATP6V0D1), mRNA OS=Homo sapiens PE=2 SV=1 - [B2R7M1_HUMAN]	4.45512	0.852047	5.12559	0.757685	2.68658
B4DDB9	cDNA FLJ56339, highly similar to Signal peptidase complex subunit 2 (EC 3.4.-.-) OS=Homo sapiens PE=2 SV=1 - [B4DDB9_HUMAN]	5.60983	3.22829	1.39405	4.11187	0.380974
O15533-2	Isoform 2 of Tapasin OS=Homo sapiens GN=TAPBP - [TPSN_HUMAN]. ER chaperone protein	4.41041	5.20111	0.275015	0.921647	1.06921
B7Z2R3	cDNA FLJ59510, highly similar to Homo sapiens tight junction protein 2 (TJP2), transcript variant 2, mRNA OS=Homo sapiens PE=2 SV=1 - [B7Z2R3_HUMAN]	5.58574	2.43515	1.56897	0	0
O75051	Plexin-A2 OS=Homo sapiens GN=PLXNA2 PE=1 SV=4 - [PLXA2_HUMAN]	8.14155	0.896889	0.526515	0	0.36337
Q8WVC2	40S ribosomal protein S21 OS=Homo sapiens GN=RPS21 PE=3 SV=1 - [Q8WVC2_HUMAN]	8.57364	0.550789	0.314485	0.81287	0.685775
Q31612	HLA class I histocompatibility antigen, B-73 alpha chain OS=Homo sapiens GN=HLA-B PE=1 SV=1 - [1B73_HUMAN]	6.26418	1.78743	1.02145	0.695559	0.860418
Q01628	Interferon-induced transmembrane protein 3 OS=Homo sapiens GN=IFITM3 PE=1 SV=2 - [IFM3_HUMAN]	3.16771	3.18006	2.6768	0	0.912813
Q8NCW5-2	Isoform 2 of NAD(P)H-hydrate epimerase OS=Homo sapiens GN=APOA1BP - [NNRE_HUMAN]	7.00566	1.94362	0	0	0
Q16563-2	Isoform 2 of Synaptophysin-like protein 1 OS=Homo sapiens GN=SYPL1 - [SYPL1_HUMAN]	1.96933	0.144132	6.8233	2.8776	1.0041
P05120	Plasminogen activator inhibitor 2 OS=Homo sapiens GN=SERPINB2 PE=1 SV=2 - [PAI2_HUMAN]	6.96043	0.716923	1.19695	0.467029	0.786251
B4DXN0	cDNA FLJ53371, highly similar to Major vault protein OS=Homo sapiens PE=2 SV=1 - [B4DXN0_HUMAN]	6.94732	1.13819	0.727924	0.799914	0
P09758	Tumor-associated calcium signal transducer 2 OS=Homo sapiens GN=TACSTD2 PE=1 SV=3 - [TACD2_HUMAN]	7.05114	0.793964	0.93648	0.820058	0.780603
Q01082-3	Isoform 2 of Spectrin beta chain, non-erythrocytic 1 OS=Homo sapiens GN=SPTBN1 - [SPTB2_HUMAN]	3.01389	4.42808	1.1208	0.569028	0.362914
Q01082	Spectrin beta chain, non-erythrocytic 1 OS=Homo sapiens GN=SPTBN1 PE=1 SV=2 - [SPTB2_HUMAN]	3.01389	4.42808	1.1208	0.569028	0.362914
A8K6T3	cDNA FLJ78674, highly similar to Homo sapiens desmocollin type 4 OS=Homo sapiens PE=2 SV=1 - [A8K6T3_HUMAN]	6.89063	0.947981	0.713986	1.38209	0.743777
P51153	Ras-related protein Rab-13 OS=Homo sapiens GN=RAB13 PE=1 SV=1 - [RAB13_HUMAN]	2.41237	1.38795	4.66422	1.69541	5.31075
P02787	Serotransferrin OS=Homo sapiens GN=TF PE=1 SV=3 - [TRFE_HUMAN]	4.05547	2.04846	2.2438	2.30403	1.31578
U6BQQ4	MHC class I antigen (Fragment) OS=Homo sapiens GN=HLA-B PE=4 SV=1 - [U6BQQ4_HUMAN]	6.52049	0.754354	1.02511	0.785	0.864489
Q14554	Protein disulfide-isomerase A5 OS=Homo sapiens GN=PDIA5 PE=1 SV=1 - [PDIA5_HUMAN]	5.75575	1.53235	0.987457	0	0.399408
Q9HBL7	Plasminogen receptor (KT) OS=Homo sapiens GN=PLGRKT PE=1 SV=1 - [PLRKT_HUMAN]	4.9247	2.33488	0.975562	2.46949	1.10991
Q13263	Transcription intermediary factor 1-beta OS=Homo sapiens GN=TRIM28 PE=1 SV=5 - [TIF1B_HUMAN]	6.3346	0.559639	1.26386	0	1.20877
P18124	60S ribosomal protein L7 OS=Homo sapiens GN=RPL7 PE=1 SV=1 - [RL7_HUMAN]	7.38494	0.499289	0.227716	0.50757	0.420957
P08107	Heat shock 70 kDa protein 1A/1B OS=Homo sapiens GN=HSPA1A PE=1 SV=5 - [HSP71_HUMAN]	0.809446	1.00607	6.18225	0.868954	4.38579
Q01844-6	Isoform 6 of RNA-binding protein EWS OS=Homo sapiens GN=EWSR1 - [EWS_HUMAN]	5.58653	1.47554	0.914757	1.90452	0.835037
P48444	Coatomer subunit delta OS=Homo sapiens GN=ARCN1 PE=1 SV=1 - [COPD_HUMAN]	5.47623	1.67509	0.773572	0	1.01835
P07951-2	Isoform 2 of Tropomyosin beta chain OS=Homo sapiens GN=TPM2 - [TPM2_HUMAN]	6.36586	0.839389	0.719593	0.630664	0.285385
P07948-2	Isoform 2 of Tyrosine-protein kinase Lyn OS=Homo sapiens GN=LYN - [LYN_HUMAN]	6.58136	0.682482	0.628853	0.573482	0.581718
Q96L35	EPH receptor B4, isoform CRA_b OS=Homo sapiens GN=EPHB4 PE=1 SV=1 - [Q96L35_HUMAN]	1.91982	5.83632	0.0836483	3.99701	0.355129
Q8NHH9	Atlastin-2 OS=Homo sapiens GN=ATL2 PE=1 SV=2 - [ATLA2_HUMAN]. ER protein	4.25866	2.49225	1.05925	0.551673	0.962993
P84095	Rho-related GTP-binding protein RhoG OS=Homo sapiens GN=RHOG PE=1 SV=1 - [RHOG_HUMAN]	1.29775	0.784135	5.60326	0.738272	0.40465
Q5HYD9	Putative uncharacterized protein DKFZp686M0619 (Fragment) OS=Homo sapiens GN=DKFZp686M0619 PE=2 SV=1 - [Q5HYD9_HUMAN]	1.75582	1.68644	4.22882	0.677109	1.55294
Q95604	HLA class I histocompatibility antigen, Cw-17 alpha chain OS=Homo sapiens GN=HLA-C PE=1 SV=1 - [1C17_HUMAN]	5.18308	1.44323	0.929457	0.678803	0.872033
Q95353	MHC class I HLA-Bw62 (Fragment) OS=Homo sapiens PE=2 SV=1 - [Q95353_HUMAN]	1.92794	2.0749	3.51103	0	2.82401
P25786	Proteasome subunit alpha type-1 OS=Homo sapiens GN=PSMA1 PE=1 SV=1 - [PSA1_HUMAN]	6.10964	0.657212	0.690457	0.604765	1.06309
P13747	HLA class I histocompatibility antigen, alpha chain E OS=Homo sapiens GN=HLA-E PE=1 SV=3 - [HLAE_HUMAN]	2.05528	3.36718	1.95436	7.29387	2.92822
P67936-2	Isoform 2 of Tropomyosin alpha-4 chain OS=Homo sapiens GN=TPM4 - [TPM4_HUMAN]	5.70593	0.89inf7223896354	0.719593	0.691486	0.340206
H7C2W9	60S ribosomal protein L31 (Fragment) OS=Homo sapiens GN=RPL31 PE=4 SV=1 - [H7C2W9_HUMAN]	6.58507	0.441297	0.281243	0.853788	0.378937
P09496-2	Isoform Non-brain of Clathrin light chain A OS=Homo sapiens GN=CLTA - [CLCA_HUMAN]	4.63595	1.0517	1.61225	2.72211	1.55138
F5H7C5	Transmembrane 7 superfamily member 3 (Fragment) OS=Homo sapiens GN=TM7SF3 PE=4 SV=1 - [F5H7C5_HUMAN]	5.069	1.02197	1.18906	0	0
P22061	Protein-L-isoaspartate(D-aspartate) O-methyltransferase OS=Homo sapiens GN=PCMT1 PE=1 SV=4 - [PIMT_HUMAN]	1.22859	2.83703	3.inf08819332584	1.27442	1.74541
P67936	Tropomyosin alpha-4 chain OS=Homo sapiens GN=TPM4 PE=1 SV=3 - [TPM4_HUMAN]	5.5103363inf8789	0.899202	0.719593	0.691486	0.356292
Q14165	Malectin OS=Homo sapiens GN=MLEC PE=1 SV=1 - [MLEC_HUMAN]	2.09998	2.45708	2.57047	1.44792	1.61013
Q6UWP8	Suprabasin OS=Homo sapiens GN=SBSN PE=2 SV=2 - [SBSN_HUMAN]	0.40345	6.08275	0.631353	0	0.90931
U6EFV3	MHC class I antigen (Fragment) OS=Homo sapiens GN=HLA-B PE=4 SV=1 - [U6EFV3_HUMAN]	5.54133	0.797223	0.602218	0.843894	0.800921
Q9NZM1-6	Isoform 6 of Myoferlin OS=Homo sapiens GN=MYOF - [MYOF_HUMAN]	4.74346	1.12135	1.02264	1.3828	1.09645
V5NXS2	MHC class I antigen (Fragment) OS=Homo sapiens GN=HLA-C PE=4 SV=1 - [V5NXS2_HUMAN]	3.75572	0.823193	2.29639	0.711957	1.09671
Q96AH8	Ras-related protein Rab-7b OS=Homo sapiens GN=RAB7B PE=2 SV=1 - [RAB7B_HUMAN]	5.39941	0.698113	0.644726	1.29322	0.720591
Q05DA4	P4HA2 protein OS=Homo sapiens GN=P4HA2 PE=2 SV=1 - [Q05DA4_HUMAN]	4.65579	0.926274	1.14901	0.850323	1.29216
B4DJ65	Major prion protein OS=Homo sapiens PE=2 SV=1 - [B4DJ65_HUMAN]	3.34331	1.34147	1.96514	0.843658	0.710962
P11717	Cation-independent mannose-6-phosphate receptor OS=Homo sapiens GN=IGF2R PE=1 SV=3 - [MPRI_HUMAN]	5.06431	0.233598	1.345	0.197891	1.53491
O75369-2	Isoform 2 of Filamin-B OS=Homo sapiens GN=FLNB - [FLNB_HUMAN]	4.17637	1.08182	1.37683	0.740202	0.610305
B4DH02	cDNA FLJ50510, highly similar to Heat shock 70 kDa protein 4 OS=Homo sapiens PE=2 SV=1 - [B4DH02_HUMAN]	5.02663	0.750828	0.760279	0.214213	0.488942
B1AK85	F-actin-capping protein subunit beta OS=Homo sapiens GN=CAPZB PE=2 SV=1 - [B1AK85_HUMAN]	5.05955	0.760572	0.706978	0.645298	0.475911
Q6YHK3	CD109 antigen OS=Homo sapiens GN=CD109 PE=1 SV=2 - [CD109_HUMAN]	4.69153	0.767874	1.0391	0.584052	1.07579
O15144	Actin-related protein 2/3 complex subunit 2 OS=Homo sapiens GN=ARPC2 PE=1 SV=1 - [ARPC2_HUMAN]	4.09514	1.08791	1.31318	0.754486	0.73561
Q13283	Ras GTPase-activating protein-binding protein 1 OS=Homo sapiens GN=G3BP1 PE=1 SV=1 - [G3BP1_HUMAN]	6.01182	0.390537	0.091251	0.602762	0.297869
Q96AY3	Peptidyl-prolyl cis-trans isomerase FKBP10 OS=Homo sapiens GN=FKBP10 PE=1 SV=1 - [FKB10_HUMAN]	4.35906	0.821086	1.30461	0.309621	1.006
Q5D862	Filaggrin-2 OS=Homo sapiens GN=FLG2 PE=1 SV=1 - [FILA2_HUMAN]	0	3.26119	3.22011	3.45537	3.02865
B4DKS0	cDNA FLJ53381, highly similar to Monocarboxylate transporter 1 OS=Homo sapiens PE=2 SV=1 - [B4DKS0_HUMAN]	3.14912	2.37442	0.946701	2.19657	0.783289
P51809	Vesicle-associated membrane protein 7 OS=Homo sapiens GN=VAMP7 PE=1 SV=3 - [VAMP7_HUMAN]	2.72775	1.05087	2.6694	0	1.9864
P41091	Eukaryotic translation initiation factor 2 subunit 3 OS=Homo sapiens GN=EIF2S3 PE=1 SV=3 - [IF2G_HUMAN]	5.5254	0.393777	0.426903	0	0.291615
Q9BU08	Putative uncharacterized protein (Fragment) OS=Homo sapiens PE=2 SV=1 - [Q9BU08_HUMAN]	3.1611	1.63532	1.54348	0.39843	0.543312
B3VTP9	MHC class I antigen (Fragment) OS=Homo sapiens GN=HLA-A PE=3 SV=1 - [B3VTP9_HUMAN]	2.59072	1.82203	1.88439	3.09675	0.851556
P12931	Proto-oncogene tyrosine-protein kinase Src OS=Homo sapiens GN=SRC PE=1 SV=3 - [SRC_HUMAN]	5.30017	0.606071	0.343655	1.51494	0.408649
P80303	Nucleobindin-2 OS=Homo sapiens GN=NUCB2 PE=1 SV=2 - [NUCB2_HUMAN]	4.02816	0.984446	1.2353	0.740593	0.969997
B4DDF4	Calponin-2 OS=Homo sapiens GN=CNN2 PE=2 SV=1 - [B4DDF4_HUMAN]	3.33984	1.92724	0.974387	0	1.31842
E5RJR5	S-phase kinase-associated protein 1 OS=Homo sapiens GN=SKP1 PE=4 SV=1 - [E5RJR5_HUMAN]	2.68531	0.427876	3.09377	0	1.15329
Q08257	Quinone oxidoreductase OS=Homo sapiens GN=CRYZ PE=1 SV=1 - [QOR_HUMAN]	4.82209	0.538502	0.832712	0	1.237
B3KM95	Phosphatidate cytidylyltransferase OS=Homo sapiens PE=2 SV=1 - [B3KM95_HUMAN]	3.09552	2.14423	0.934579	0	0.809451
O43752	Syntaxin-6 OS=Homo sapiens GN=STX6 PE=1 SV=1 - [STX6_HUMAN]	2.12247	2.11683	1.90569	0.940684	1.79342
B4DLR3	cDNA FLJ54020, highly similar to Heterogeneous nuclear ribonucleoprotein U OS=Homo sapiens PE=2 SV=1 - [B4DLR3_HUMAN]	4.96106	0.407324	0.766424	1.6494	0.83037
P62701	40S ribosomal protein S4, X isoform OS=Homo sapiens GN=RPS4X PE=1 SV=2 - [RS4X_HUMAN]	5.48936	0.361628	0.261947	0.992587	0.363672
Q9Y639-1	Isoform 1 of Neuroplastin OS=Homo sapiens GN=NPTN - [NPTN_HUMAN]	4.30537	0.627503	1.17329	0.783132	0.92795
K7EM09	Transmembrane protein 205 (Fragment) OS=Homo sapiens GN=TMEM205 PE=4 SV=1 - [K7EM09_HUMAN]	2.53556	1.9316	1.63765	0	1.12268
B3KS71	cDNA FLJ35671 fis, clone SPLEN2018180, highly similar to Cartilage-associated protein OS=Homo sapiens PE=2 SV=1 - [B3KS71_HUMAN]	1.72342	1.84828	2.47771	0.70861	1.01931
B3KQH2	cDNA FLJ90454 fis, clone NT2RP3001560, highly similar to Cleft lip and palate transmembrane protein 1 OS=Homo sapiens PE=2 SV=1 - [B3KQH2_HUMAN]	3.36856	2.26055	0.405529	1.00202	1.52978
Q8WWA1-2	Isoform 2 of Transmembrane protein 40 OS=Homo sapiens GN=TMEM40 - [TMM40_HUMAN]	1.34919	2.5126	2.16759	1.136	1.96061
O43504	Ragulator complex protein LAMTOR5 OS=Homo sapiens GN=LAMTOR5 PE=1 SV=1 - [LTOR5_HUMAN]	2.63753	1.98153	1.39678	1.43223	1.14528
Q92896	Golgi apparatus protein 1 OS=Homo sapiens GN=GLG1 PE=1 SV=2 - [GSLG1_HUMAN]	3.1926	1.49489	1.31153	1.39701	1.28472
P02795	Metallothionein-2 OS=Homo sapiens GN=MT2A PE=1 SV=1 - [MT2_HUMAN]	4.10377	0.591686	1.28861	0.876396	1.59891
P10155	60 kDa SS-A/Ro ribonucleoprotein OS=Homo sapiens GN=TROVE2 PE=1 SV=2 - [RO60_HUMAN]	1.84484	0.608274	3.47171	0	0
P02461	Collagen alpha-1(III) chain OS=Homo sapiens GN=COL3A1 PE=1 SV=4 - [CO3A1_HUMAN]	1.93682	1.40983	2.57508	1.36459	1.43094
Q8N4Q1	Mitochondrial intermembrane space import and assembly protein 40 OS=Homo sapiens GN=CHCHD4 PE=1 SV=1 - [MIA40_HUMAN]	1.47085	2.85117	1.58579	0.803838	2.32752
Q9UL25	Ras-related protein Rab-21 OS=Homo sapiens GN=RAB21 PE=1 SV=3 - [RAB21_HUMAN]	2.9278744601inf4	1.66785	1.2891	1.62646	2.24714
P26641	Elongation factor 1-gamma OS=Homo sapiens GN=EEF1G PE=1 SV=3 - [EF1G_HUMAN]	3.89058	0.641161	1.33528	0.6215	1.39773
P24534	Elongation factor 1-beta OS=Homo sapiens GN=EEF1B2 PE=1 SV=3 - [EF1B_HUMAN]	3.1579	1.00534	1.68034	0.948821	1.03259
P35527	Keratin, type I cytoskeletal 9 OS=Homo sapiens GN=KRT9 PE=1 SV=3 - [K1C9_HUMAN]	0.411225	2.41606	2.99179	2.9424	3.09113
B3KX11	cDNA FLJ44436 fis, clone UTERU2019706, highly similar to T-complex protein 1 subunit gamma OS=Homo sapiens PE=2 SV=1 - [B3KX11_HUMAN]	3.42162	1.15089	1.23417	0.563909	0.474678
Q9Y2B0	Protein canopy homolog 2 OS=Homo sapiens GN=CNPY2 PE=1 SV=1 - [CNPY2_HUMAN]	2.62021	0.988923	2.19582	0.545589	1.07008
Q08209-2	Isoform 2 of Serine/threonine-protein phosphatase 2B catalytic subunit alpha isoform OS=Homo sapiens GN=PPP3CA - [PP2BA_HUMAN]	3.59586	1.11514	1.08112	0.394004	0.514456
P62979	Ubiquitin-40S ribosomal protein S27a OS=Homo sapiens GN=RPS27A PE=1 SV=2 - [RS27A_HUMAN]	1.85944	2.20587	1.70994	0.671021	1.64516
Q14247	Src substrate cortactin OS=Homo sapiens GN=CTTN PE=1 SV=2 - [SRC8_HUMAN]	3.55712	1.30987	0.898067	0.39336	0.385545
B2RBR9	cDNA, FLJ95650, highly similar to Homo sapiens karyopherin (importin) beta 1 (KPNB1), mRNA OS=Homo sapiens PE=2 SV=1 - [B2RBR9_HUMAN]	2.34519	0.798619	2.6135	0.936185	1.17888
B4DV79	Eukaryotic translation initiation factor 3 subunit B OS=Homo sapiens GN=EIF3B PE=2 SV=1 - [B4DV79_HUMAN]	4.07362	0.596036	1.08659	0.53086	0.535727
Q96QK1	Vacuolar protein sorting-associated protein 35 OS=Homo sapiens GN=VPS35 PE=1 SV=2 - [VPS35_HUMAN]	2.17367	1.48114	2.08978	0.481094	2.59982
Q8N357	Solute carrier family 35 member F6 OS=Homo sapiens GN=SLC35F6 PE=1 SV=1 - [S35F6_HUMAN]	2.33734	2.08486	1.29529	0	1.97257
O95197-3	Isoform 3 of Reticulon-3 OS=Homo sapiens GN=RTN3 - [RTN3_HUMAN]	3.60222	1.28557	0.822987	1.01447	0.657108
Q8N183	Mimitin, mitochondrial OS=Homo sapiens GN=NDUFAF2 PE=1 SV=1 - [MIMIT_HUMAN]	3.1357	1.13031	1.4266	0	0.921813
V5J9V0	MHC class I antigen (Fragment) OS=Homo sapiens GN=HLA-B PE=4 SV=1 - [V5J9V0_HUMAN]	3.67708	0.512749	1.5019	1.72799	3.61545
P14324-2	Isoform 2 of Farnesyl pyrophosphate synthase OS=Homo sapiens GN=FDPS - [FPPS_HUMAN]	3.06645	1.25986	1.34458	1.18118	1.16059
P13645	Keratin, type I cytoskeletal 10 OS=Homo sapiens GN=KRT10 PE=1 SV=6 - [K1C10_HUMAN]	0.759491	2.67821	2.22534	1.66738	1.4508
D6RB85	Calnexin (Fragment) OS=Homo sapiens GN=CANX PE=3 SV=1 - [D6RB85_HUMAN] )chaperone)	2.0647	1.48278	2.09769	2.41566	1.63976
P16435	NADPH--cytochrome P450 reductase OS=Homo sapiens GN=POR PE=1 SV=2 - [NCPR_HUMAN]	3.45628	1.54798	0.640786	0.953869	0.935894
Q9BRK5	45 kDa calcium-binding protein OS=Homo sapiens GN=SDF4 PE=1 SV=1 - [CAB45_HUMAN]	3.11469	1.60298	0.921041	1.16648	0.860668
Q6P1L8	39S ribosomal protein L14, mitochondrial OS=Homo sapiens GN=MRPL14 PE=1 SV=1 - [RM14_HUMAN]	3.49426	0.85647	1.28699	0.958275	1.5057
P17987	T-complex protein 1 subunit alpha OS=Homo sapiens GN=TCP1 PE=1 SV=1 - [TCPA_HUMAN]	3.62011	0.923647	1.08545	0.85133	0.401839
B7Z1R5	V-type proton ATPase catalytic subunit A OS=Homo sapiens GN=ATP6V1A PE=2 SV=1 - [B7Z1R5_HUMAN]	1.25374	2.39586	1.9511	2.20193	2.21734
P09382	Galectin-1 OS=Homo sapiens GN=LGALS1 PE=1 SV=2 - [LEG1_HUMAN]	2.40943	1.72647	1.45729	0.60777	0.625336
J3KNG9	Anion exchange protein 2 OS=Homo sapiens GN=SLC4A2 PE=4 SV=1 - [J3KNG9_HUMAN]	4.48956	0.63992	0.461113	0.645951	0.478868
E9PKG1	Protein arginine N-methyltransferase 1 OS=Homo sapiens GN=PRMT1 PE=4 SV=1 - [E9PKG1_HUMAN]	3.56801	1.14086	0.86345	0.368529	0.961332
B7Z2X4	cDNA FLJ53327, highly similar to Gelsolin OS=Homo sapiens PE=2 SV=1 - [B7Z2X4_HUMAN]	3.36147	1.16313	1.04485	0.657288	0.449048
P10606	Cytochrome c oxidase subunit 5B, mitochondrial OS=Homo sapiens GN=COX5B PE=1 SV=2 - [COX5B_HUMAN]	3.04267	1.09515	1.42612	1.08794	1.27735
P62760	Visinin-like protein 1 OS=Homo sapiens GN=VSNL1 PE=1 SV=2 - [VISL1_HUMAN]	2.75587	0.995847	1.8	0.296452	1.23171
B2R7I9	cDNA, FLJ93464, highly similar to Homo sapiens RAB7, member RAS oncogene family-like 1 (RAB7L1), mRNA OS=Homo sapiens PE=2 SV=1 - [B2R7I9_HUMAN]	1.90996	1.62758	2.00299	0.277393	0.897624
Q9Y3L5	Ras-related protein Rap-2c OS=Homo sapiens GN=RAP2C PE=1 SV=1 - [RAP2C_HUMAN]	1.74716	1.53736	2.25384	1.0608	2.35494
P00167-2	Isoform 2 of Cytochrome b5 OS=Homo sapiens GN=CYB5A - [CYB5_HUMAN]	3.5285	0.790036	1.21467	1.06079	1.25079
Q9NX62	Inositol monophosphatase 3 OS=Homo sapiens GN=IMPAD1 PE=1 SV=1 - [IMPA3_HUMAN]	2.85052	0.805618	1.87276	1.61121	2.57147
P33316	Deoxyuridine 5'-triphosphate nucleotidohydrolase, mitochondrial OS=Homo sapiens GN=DUT PE=1 SV=4 - [DUT_HUMAN]	1.94448	0.995964	2.57642	0	3.14508
P30508	HLA class I histocompatibility antigen, Cw-12 alpha chain OS=Homo sapiens GN=HLA-C PE=2 SV=2 - [1C12_HUMAN]	3.4942	1.12804	0.88802	0.612615	0.839037
P21333-2	Isoform 2 of Filamin-A OS=Homo sapiens GN=FLNA - [FLNA_HUMAN]	3.45886	1.02201	1.01839	0.609243	0.551993
P16989-2	Isoform 2 of Y-box-binding protein 3 OS=Homo sapiens GN=YBX3 - [YBOX3_HUMAN]	4.72141	0.449867	0.309732	1.76031	0.39223
P16989	Y-box-binding protein 3 OS=Homo sapiens GN=YBX3 PE=1 SV=4 - [YBOX3_HUMAN]	4.72141	0.449867	0.309732	0.908863	0.39223
P12004	Proliferating cell nuclear antigen OS=Homo sapiens GN=PCNA PE=1 SV=1 - [PCNA_HUMAN]	1.79688	2.1524	1.51738	0.596671	0.637042
A6Q0R3	MHC class I antigen (Fragment) OS=Homo sapiens GN=HLA-C PE=3 SV=1 - [A6Q0R3_HUMAN]	2.97795	1.4838	0.988574	0.802496	0.844347
Q8TEP9	FLJ00144 protein (Fragment) OS=Homo sapiens GN=FLJ00144 PE=2 SV=1 - [Q8TEP9_HUMAN]	2.29334	2.48728	0.660594	1.12714	0.710902
I6L965	KRT18 protein (Fragment) OS=Homo sapiens GN=KRT18 PE=2 SV=1 - [I6L965_HUMAN]	0.259973	2.27056	2.89802	1.48439	2.02825
Q9H1K1	Iron-sulfur cluster assembly enzyme ISCU, mitochondrial OS=Homo sapiens GN=ISCU PE=1 SV=2 - [ISCU_HUMAN]	0.545785	2.42319	2.45539	1.59584	1.66165
B2RA70	cDNA, FLJ94729, highly similar to Homo sapiens v-yes-1 Yamaguchi sarcoma viral oncogene homolog 1(YES1), mRNA OS=Homo sapiens PE=2 SV=1 - [B2RA70_HUMAN]	4.22599	0.653846	0.530229	0.746287	0.460283
P50991	T-complex protein 1 subunit delta OS=Homo sapiens GN=CCT4 PE=1 SV=4 - [TCPD_HUMAN]	3.1437	0.791358	1.47227	0.166328	0.423897
B4DU58	cDNA FLJ51488, highly similar to Macrophage capping protein OS=Homo sapiens PE=2 SV=1 - [B4DU58_HUMAN]	3.22538	1.32209	0.846947	0.851857	0.727781
O00116	Alkyldihydroxyacetonephosphate synthase, peroxisomal OS=Homo sapiens GN=AGPS PE=1 SV=1 - [ADAS_HUMAN]	1.83113	1.58762	1.96003	1.85424	1.77907
K7EL20	Eukaryotic translation initiation factor 3 subunit G (Fragment) OS=Homo sapiens GN=EIF3G PE=3 SV=1 - [K7EL20_HUMAN]	2.97698	1.45117	0.948801	0	0
J9R021	Eukaryotic translation initiation factor 3 subunit A OS=Homo sapiens GN=eIF3a PE=2 SV=1 - [J9R021_HUMAN]	4.50053	0.19849	0.67302	0.563595	0.367111
A8K335	cDNA FLJ76254, highly similar to Homo sapiens gamma-glutamyl hydrolase (GGH), mRNA OS=Homo sapiens PE=2 SV=1 - [A8K335_HUMAN]	1.66185	1.90988	1.78017	1.52974	0.808201
Q9UE89	Beta-actin (Fragment) OS=Homo sapiens PE=2 SV=1 - [Q9UE89_HUMAN]	1.95217	2.45922	0.938361	1.8341	0.718721
A8K6K4	cDNA FLJ77565, highly similar to Homo sapiens interleukin 1 receptor accessory protein (IL1RAP), transcript variant 1, mRNA OS=Homo sapiens PE=2 SV=1 - [A8K6K4_HUMAN]	3.87001	0.588724	0.882837	0.326853	2.07709
B2RCM3	cDNA, FLJ96158, highly similar to Homo sapiens calpain 2, (m/II) large subunit (CAPN2), mRNA OS=Homo sapiens PE=2 SV=1 - [B2RCM3_HUMAN]	2.88048	0.941338	1.51269	0	0.851161
B4DZZ0	cDNA FLJ52128, highly similar to PRA1 family protein 3 OS=Homo sapiens PE=2 SV=1 - [B4DZZ0_HUMAN]	2.95963	1.16929	1.19255	1.47373	1.18046
Q86TY5	Galectin OS=Homo sapiens PE=2 SV=1 - [Q86TY5_HUMAN]	1.85857	1.69916	1.7609	0.775231	0.875361
Q9UIQ6-3	Isoform 3 of Leucyl-cystinyl aminopeptidase OS=Homo sapiens GN=LNPEP - [LCAP_HUMAN]	2.00025	1.36526	1.9217	0.885325	1.83251
A8K6Q8	cDNA FLJ75881, highly similar to Homo sapiens transferrin receptor (p90, CD71) (TFRC), mRNA OS=Homo sapiens PE=2 SV=1 - [A8K6Q8_HUMAN]	1.47386	1.56768	2.21707	1.21226	1.30693
B4DJ75	Serine/threonine-protein phosphatase OS=Homo sapiens PE=2 SV=1 - [B4DJ75_HUMAN]	3.9228	0.902555	0.431827	0.674901	0.524296
O96011-2	Isoform 2 of Peroxisomal membrane protein 11B OS=Homo sapiens GN=PEX11B - [PX11B_HUMAN]	1.44799	2.40551	1.38246	0.755983	0
P29034	Protein S100-A2 OS=Homo sapiens GN=S100A2 PE=1 SV=3 - [S10A2_HUMAN]	3.36936	0.843283	1.01974	1.42174	0.919627
P62857	40S ribosomal protein S28 OS=Homo sapiens GN=RPS28 PE=1 SV=1 - [RS28_HUMAN]	4.29096	0.287812	0.652779	0.824227	0.358197
Q9Y6A9	Signal peptidase complex subunit 1 OS=Homo sapiens GN=SPCS1 PE=1 SV=4 - [SPCS1_HUMAN]	1.39802	1.70709	2.09124	1.33942	2.65369
P84157	Matrix-remodeling-associated protein 7 OS=Homo sapiens GN=MXRA7 PE=1 SV=1 - [MXRA7_HUMAN]	3.03641	1.38597	0.763583	0.781267	0.635723
O00469	Procollagen-lysine,2-oxoglutarate 5-dioxygenase 2 OS=Homo sapiens GN=PLOD2 PE=1 SV=2 - [PLOD2_HUMAN]	2.65239	1.27449	1.25868	0.494145	1.16006
Q9UHG3	Prenylcysteine oxidase 1 OS=Homo sapiens GN=PCYOX1 PE=1 SV=3 - [PCYOX_HUMAN]	1.78879	1.01034	2.38003	1.04787	1.31129
Q99805	Transmembrane 9 superfamily member 2 OS=Homo sapiens GN=TM9SF2 PE=1 SV=1 - [TM9S2_HUMAN]	2.65688	1.30379	1.20977	1.01409	1.20978
H6VRF8	Keratin 1 OS=Homo sapiens GN=KRT1 PE=3 SV=1 - [H6VRF8_HUMAN]	0.437635	2.461283302inf7	2.26988	1.99367	2.0972
Q9Y5J7	Mitochondrial import inner membrane translocase subunit Tim9 OS=Homo sapiens GN=TIMM9 PE=1 SV=1 - [TIM9_HUMAN]	2.57902	1.62561	0.952849	1.00973	1.13756
P63241	Eukaryotic translation initiation factor 5A-1 OS=Homo sapiens GN=EIF5A PE=1 SV=2 - [IF5A1_HUMAN]	3.3093	0.970549	0.869005	0.645523	0.717016
B2R806	Eukaryotic translation initiation factor 3 subunit E OS=Homo sapiens GN=EIF3E PE=2 SV=1 - [B2R806_HUMAN]	3.29844	1.19005	0.646638	0.98741	0
P05198	Eukaryotic translation initiation factor 2 subunit 1 OS=Homo sapiens GN=EIF2S1 PE=1 SV=3 - [IF2A_HUMAN]	3.49767	0.868541	0.753853	0.701293	0.703008
Q5W145	NADH dehydrogenase (Ubiquinone) 1 beta subcomplex, 8, 19kDa, isoform CRA_a OS=Homo sapiens GN=NDUFB8 PE=4 SV=1 - [Q5W145_HUMAN]	2.68267	1.04042	1.37649	1.03556	1.39244
B2R4D5	cDNA, FLJ92050, highly similar to Homo sapiens actin related protein 2/3 complex, subunit 3, 21kDa (ARPC3), mRNA OS=Homo sapiens PE=2 SV=1 - [B2R4D5_HUMAN]	2.45379	1.72597	0.918934	0.386314	0.478463
Q59H57	Fusion (Involved in t(12;16) in malignant liposarcoma) isoform a variant (Fragment) OS=Homo sapiens PE=2 SV=1 - [Q59H57_HUMAN]	2.95955	1.46567	0.670191	1.27022	0.492868
O15400-2	Isoform 2 of Syntaxin-7 OS=Homo sapiens GN=STX7 - [STX7_HUMAN]	2.51205	1.20087	1.3782	2.90354	3.54685
Q59ET3	Chaperonin containing TCP1, subunit 6A isoform a variant (Fragment) OS=Homo sapiens PE=2 SV=1 - [Q59ET3_HUMAN]	2.89455	0.763682	1.42462	0.209541	0.515969
Q86TW5	Full-length cDNA clone CS0DC006YI13 of Neuroblastoma of Homo sapiens (human) (Fragment) OS=Homo sapiens PE=2 SV=1 - [Q86TW5_HUMAN]	2.95704	0.987027	1.09823	1.17329	1.03506
P18077	60S ribosomal protein L35a OS=Homo sapiens GN=RPL35A PE=1 SV=2 - [RL35A_HUMAN]	4.428	0.376102	0.229138	0.614905	0.375463
P78371	T-complex protein 1 subunit beta OS=Homo sapiens GN=CCT2 PE=1 SV=4 - [TCPB_HUMAN]	2.63662	1.11496	1.27261	0.222263	0.288858
Q8TBT6	Putative uncharacterized protein (Fragment) OS=Homo sapiens PE=2 SV=1 - [Q8TBT6_HUMAN]	1.51304	1.50492	2.00597	2.10324	3.09949
P11047	Laminin subunit gamma-1 OS=Homo sapiens GN=LAMC1 PE=1 SV=3 - [LAMC1_HUMAN]	2.69334	1.22371	1.10546	0.908026	1.66996
P29692	Elongation factor 1-delta OS=Homo sapiens GN=EEF1D PE=1 SV=5 - [EF1D_HUMAN]	2.89525	0.992296	1.12903	0.859307	1.11929
B1AK87	Capping protein (Actin filament) muscle Z-line, beta, isoform CRA_a OS=Homo sapiens GN=CAPZB PE=4 SV=1 - [B1AK87_HUMAN]	3.4539	0.853439	0.706978	0.645298	0.475911
P61160	Actin-related protein 2 OS=Homo sapiens GN=ACTR2 PE=1 SV=1 - [ARP2_HUMAN]	2.95934	1.11599	0.936478	0.60956	0.497467
Q9UHB6-4	Isoform 4 of LIM domain and actin-binding protein 1 OS=Homo sapiens GN=LIMA1 - [LIMA1_HUMAN]	2.59155	1.145	1.27473	0.549419	0.57913
Q53GG0	Epithelial protein lost in neoplasm beta variant (Fragment) OS=Homo sapiens PE=2 SV=1 - [Q53GG0_HUMAN]	2.59155	1.145	1.27473	0.549419	0.57913
P55145	Mesencephalic astrocyte-derived neurotrophic factor OS=Homo sapiens GN=MANF PE=1 SV=3 - [MANF_HUMAN]	2.20875	1.21288	1.56413	0.646982	1.04987
P49257	Protein ERGIC-53 OS=Homo sapiens GN=LMAN1 PE=1 SV=2 - [LMAN1_HUMAN]	2.11132	1.96098	0.902278	0.771797	1.20348
P50990	T-complex protein 1 subunit theta OS=Homo sapiens GN=CCT8 PE=1 SV=4 - [TCPQ_HUMAN]	2.50565	1.11889	1.33192	0.333731	0.524557
O15143	Actin-related protein 2/3 complex subunit 1B OS=Homo sapiens GN=ARPC1B PE=1 SV=3 - [ARC1B_HUMAN]	2.14143	1.74907	1.06048	0.577041	0.356471
Q53FV1	ORM1-like protein 2 OS=Homo sapiens GN=ORMDL2 PE=2 SV=2 - [ORML2_HUMAN]	2.44879	1.54612	0.952031	0	0.963907
Q8IXB1	DnaJ homolog subfamily C member 10 OS=Homo sapiens GN=DNAJC10 PE=1 SV=2 - [DJC10_HUMAN]	3.29769	0.567896	1.07656	0.589374	1.18596
H0YNG3	Signal peptidase complex catalytic subunit SEC11A OS=Homo sapiens GN=SEC11A PE=4 SV=1 - [H0YNG3_HUMAN]	2.13078	1.8651	0.944552	1.6515	0.939456
E9PNW4	CD59 glycoprotein OS=Homo sapiens GN=CD59 PE=4 SV=1 - [E9PNW4_HUMAN]	1.57525	1.48547	1.87394	1.09205	1.678
Q9Y383	Putative RNA-binding protein Luc7-like 2 OS=Homo sapiens GN=LUC7L2 PE=1 SV=2 - [LC7L2_HUMAN]	1.85486	1.70856	1.3655	0.474131	1.87463
Q92930	Ras-related protein Rab-8B OS=Homo sapiens GN=RAB8B PE=1 SV=2 - [RAB8B_HUMAN]	2.58865	0.934198	1.40358	1.52269	1.4371
P08727	Keratin, type I cytoskeletal 19 OS=Homo sapiens GN=KRT19 PE=1 SV=4 - [K1C19_HUMAN]	0.463473	0.761207	3.69798	1.43728	3.01424
Q9HC07	Transmembrane protein 165 OS=Homo sapiens GN=TMEM165 PE=1 SV=1 - [TM165_HUMAN]	2.36602	1.28822	1.26497	0	1.1119
G3XAL9	Solute carrier family 12 (Sodium/potassium/chloride transporters), member 2, isoform CRA_a OS=Homo sapiens GN=SLC12A2 PE=4 SV=1 - [G3XAL9_HUMAN]	1.6697	0.91894	2.32778	0	0
Q14802	FXYD domain-containing ion transport regulator 3 OS=Homo sapiens GN=FXYD3 PE=2 SV=1 - [FXYD3_HUMAN]	1.92288	2.02465	0.960894	1.10157	0
P30460	HLA class I histocompatibility antigen, B-8 alpha chain OS=Homo sapiens GN=HLA-B PE=1 SV=1 - [1B08_HUMAN]	2.97795	0.948385	0.978051	0.949333	1.17742
P35580	Myosin-10 OS=Homo sapiens GN=MYH10 PE=1 SV=3 - [MYH10_HUMAN]	3.57236	0.309648	1.00282	0.337947	0.551954
Q8IZD8	Anti-thyroglobulin light chain variable region (Fragment) OS=Homo sapiens PE=2 SV=1 - [Q8IZD8_HUMAN]	0.442163	2.3703inf3829496	2.05795	1.63484	1.37798
P13726	Tissue factor OS=Homo sapiens GN=F3 PE=1 SV=1 - [TF_HUMAN]	2.79863	0.976767	1.09483	0.636208	0.575004
P18465	HLA class I histocompatibility antigen, B-57 alpha chain OS=Homo sapiens GN=HLA-B PE=1 SV=1 - [1B57_HUMAN]	3.35539	0.88303	0.629262	0.959065	1.0368
P27824	Calnexin OS=Homo sapiens GN=CANX PE=1 SV=2 - [CALX_HUMAN]	2.24444	1.33479	1.27138	1.3208	1.2367
O75251	NADH dehydrogenase [ubiquinone] iron-sulfur protein 7, mitochondrial OS=Homo sapiens GN=NDUFS7 PE=1 SV=3 - [NDUS7_HUMAN]	3.24086	0.924279	0.678219	1.20057	1.10117
I3L430	Heme oxygenase 2 OS=Homo sapiens GN=HMOX2 PE=4 SV=1 - [I3L430_HUMAN]	1.67811	1.7792	1.37981	1.16676	1.04555
P10316	HLA class I histocompatibility antigen, A-69 alpha chain OS=Homo sapiens GN=HLA-A PE=1 SV=2 - [1A69_HUMAN]	2.57083	1.27368	0.988574	0.559307	0.844347
P02452	Collagen alpha-1(I) chain OS=Homo sapiens GN=COL1A1 PE=1 SV=5 - [CO1A1_HUMAN]	1.86114	0.723082	2.24074	1.43633	1.04495
Q9BWC7	COMT protein OS=Homo sapiens GN=COMT PE=1 SV=2 - [Q9BWC7_HUMAN]	1.92416	1.82972	1.06449	1.65622	1.19141
B4DVQ5	Eukaryotic translation initiation factor 3 subunit C OS=Homo sapiens GN=EIF3C PE=2 SV=1 - [B4DVQ5_HUMAN]	3.49237	0.774131	0.546096	0.659877	0.513775
O60488-2	Isoform Short of Long-chain-fatty-acid--CoA ligase 4 OS=Homo sapiens GN=ACSL4 - [ACSL4_HUMAN]	1.62102	1.20566	1.97562	3.38976	1.20612
Q14108	Lysosome membrane protein 2 OS=Homo sapiens GN=SCARB2 PE=1 SV=2 - [SCRB2_HUMAN]	2.94038	0.588346	1.26368	1.06431	0.748714
B4E1G1	Derlin-1 OS=Homo sapiens GN=DERL1 PE=2 SV=1 - [B4E1G1_HUMAN]	2.76082	0.897422	1.12708	1.11539	0.471257
P13639	Elongation factor 2 OS=Homo sapiens GN=EEF2 PE=1 SV=4 - [EF2_HUMAN]	2.68769	0.827518	1.26665	0.680147	1.09445
Q9BSH4	Translational activator of cytochrome c oxidase 1 OS=Homo sapiens GN=TACO1 PE=1 SV=1 - [TACO1_HUMAN]	1.16234	2.74303	0.869746	1.69364	5.65026
P20337	Ras-related protein Rab-3B OS=Homo sapiens GN=RAB3B PE=1 SV=2 - [RAB3B_HUMAN]	1.81724	1.0188	1.93428	1.13751	1.82849
B4DG42	cDNA FLJ53753, highly similar to Myeloid-associated differentiation marker OS=Homo sapiens PE=2 SV=1 - [B4DG42_HUMAN]	2.9458037inf9361	0.807512	1.00441	0.81722	0.765143
B6DUD5	MHC class I antigen OS=Homo sapiens GN=HLA-B PE=3 SV=1 - [B6DUD5_HUMAN]	3.17973	0.841643	0.724119	0.561286	0.832205
P19105	Myosin regulatory light chain 12A OS=Homo sapiens GN=MYL12A PE=1 SV=2 - [ML12A_HUMAN]	2.69693	1.01654	1.02419	0	0.754162
B2R6P3	cDNA, FLJ93047, highly similar to Homo sapiens matrix metallopeptidase 14 (membrane-inserted) (MMP14), mRNA OS=Homo sapiens PE=2 SV=1 - [B2R6P3_HUMAN]	2.41668	1.16889	1.14753	0.889538	1.01013
Q53FX5	Lin-7 homolog C variant (Fragment) OS=Homo sapiens PE=2 SV=1 - [Q53FX5_HUMAN]	3.52754	0.672732	0.530831	0.270817	0.388529
Q8NHP8	Putative phospholipase B-like 2 OS=Homo sapiens GN=PLBD2 PE=1 SV=2 - [PLBL2_HUMAN]	1.60155	1.54165	1.58696	0.883695	1.83624
O14681	Etoposide-induced protein 2.4 homolog OS=Homo sapiens GN=EI24 PE=1 SV=4 - [EI24_HUMAN]	2.51644	1.08457	1.126	1.80679	1.82965
Q03519	Antigen peptide transporter 2 OS=Homo sapiens GN=TAP2 PE=1 SV=1 - [TAP2_HUMAN]	1.20246	2.62833	0.87342	1.66997	0.701312
Q9TPW6	MHC class I antigen OS=Homo sapiens GN=HLA-B PE=2 SV=1 - [Q9TPW6_HUMAN]	2.96189	0.822963	0.907967	0.917779	0.942468
Q15388	Mitochondrial import receptor subunit TOM20 homolog OS=Homo sapiens GN=TOMM20 PE=1 SV=1 - [TOM20_HUMAN]	2.74906	0.820346	1.11129	1.71362	1.22094
B7ZAH9	cDNA, FLJ79193, highly similar to Beta-1,4-galactosyltransferase 1 (EC 2.4.1.-) OS=Homo sapiens PE=2 SV=1 - [B7ZAH9_HUMAN]	2.60772	0.907854	1.15574	0.513383	1.11045
P68104	Elongation factor 1-alpha 1 OS=Homo sapiens GN=EEF1A1 PE=1 SV=1 - [EF1A1_HUMAN]	2.61699	1.01216	1.04188	1.15093	0.976557
D6R9P3	Heterogeneous nuclear ribonucleoprotein A/B OS=Homo sapiens GN=HNRNPAB PE=4 SV=1 - [D6R9P3_HUMAN]	3.016inf00560337	1.17844	0.468776	1.22967	0.784175
P28066	Proteasome subunit alpha type-5 OS=Homo sapiens GN=PSMA5 PE=1 SV=3 - [PSA5_HUMAN]	1.83516	1.58626inf949145	1.24139	0	1.23333
P10620	Microsomal glutathione S-transferase 1 OS=Homo sapiens GN=MGST1 PE=1 SV=1 - [MGST1_HUMAN]	2.12406	1.79481	0.737606	1.22535	0.940656
Q15293	Reticulocalbin-1 OS=Homo sapiens GN=RCN1 PE=1 SV=1 - [RCN1_HUMAN]	2.06382	0.894409	1.69456	0.378678	1.06848
Q9BUP3-3	Isoform 3 of Oxidoreductase HTATIP2 OS=Homo sapiens GN=HTATIP2 - [HTAI2_HUMAN]	2.06846	1.49076	1.09248	1.59362	1.80432
O75477	Erlin-1 OS=Homo sapiens GN=ERLIN1 PE=1 SV=1 - [ERLN1_HUMAN]	2.57205	0.923964	1.155inf53846477	1.26475	0.791144
Q9UM00-2	Isoform 2 of Transmembrane and coiled-coil domain-containing protein 1 OS=Homo sapiens GN=TMCO1 - [TMCO1_HUMAN]	2.85167	0.899349	0.894175	0.88093	2.35988
P52907	F-actin-capping protein subunit alpha-1 OS=Homo sapiens GN=CAPZA1 PE=1 SV=3 - [CAZA1_HUMAN]	2.62128	0.985866	1.03172	0.548768	0.554174
Q6PIU2	Neutral cholesterol ester hydrolase 1 OS=Homo sapiens GN=NCEH1 PE=1 SV=3 - [NCEH1_HUMAN]	2.13978	1.18139	1.31624	0.988849	0.99912
Q9UBS4	DnaJ homolog subfamily B member 11 OS=Homo sapiens GN=DNAJB11 PE=1 SV=1 - [DJB11_HUMAN]	1.9419	1.1693	1.50962	1.02728	2.16092
P01116-2	Isoform 2B of GTPase KRas OS=Homo sapiens GN=KRAS - [RASK_HUMAN]	3.45834	0.328255	0.834015	0.778159	0.836599
P42126	Enoyl-CoA delta isomerase 1, mitochondrial OS=Homo sapiens GN=ECI1 PE=1 SV=1 - [ECI1_HUMAN]	1.14442	0.858076	2.61576	1.03203	3.58088
P04632	Calpain small subunit 1 OS=Homo sapiens GN=CAPNS1 PE=1 SV=1 - [CPNS1_HUMAN]	2.1534	1.36004	1.inf97136041657	0.817005	0.918697
P28799	Granulins OS=Homo sapiens GN=GRN PE=1 SV=2 - [GRN_HUMAN]	0.450963	2.09282	2.06974	1.14606	2.44205
P35268	60S ribosomal protein L22 OS=Homo sapiens GN=RPL22 PE=1 SV=2 - [RL22_HUMAN]	3.51732	0.444631	0.64383	1.97175	0.208936
P06748-2	Isoform 2 of Nucleophosmin OS=Homo sapiens GN=NPM1 - [NPM_HUMAN]	2.36254	1.04926	1.1796	1.10452	1.4226
P35908	Keratin, type II cytoskeletal 2 epidermal OS=Homo sapiens GN=KRT2 PE=1 SV=2 - [K22E_HUMAN]	0.326597	2.23732	2.02044	1.44263	1.95901
O14561	Acyl carrier protein, mitochondrial OS=Homo sapiens GN=NDUFAB1 PE=1 SV=3 - [ACPM_HUMAN]	1.48402	1.66372	1.42132	1.36893	1.37588
Q7Z7H5	Transmembrane emp24 domain-containing protein 4 OS=Homo sapiens GN=TMED4 PE=1 SV=1 - [TMED4_HUMAN]	2.19649	1.3865	0.979966	1.21713	0.957669
P14854	Cytochrome c oxidase subunit 6B1 OS=Homo sapiens GN=COX6B1 PE=1 SV=2 - [CX6B1_HUMAN]	2.34752	1.12869	1.08499	0.762877	1.06996
A1L0T0	Acetolactate synthase-like protein OS=Homo sapiens GN=ILVBL PE=1 SV=2 - [ILVBL_HUMAN]	1.33944	3.21261	0	2.70659	0.975629
D6RGY8	Protein YIPF3 (Fragment) OS=Homo sapiens GN=YIPF3 PE=4 SV=1 - [D6RGY8_HUMAN]	3.00596	0.669889	0.862303	0	1.43749
Q09028-3	Isoform 3 of Histone-binding protein RBBP4 OS=Homo sapiens GN=RBBP4 - [RBBP4_HUMAN]	2.91808	0.452577	1.15033	0	0.782812
P22314	Ubiquitin-like modifier-activating enzyme 1 OS=Homo sapiens GN=UBA1 PE=1 SV=3 - [UBA1_HUMAN]	3.59322	0.410312	0.517439	0.206408	0.549392
Q6FI03	G3BP protein OS=Homo sapiens GN=G3BP PE=2 SV=1 - [Q6FI03_HUMAN]	4.05545	0.372469	0.091251	0.574876	0.297869
P62266	40S ribosomal protein S23 OS=Homo sapiens GN=RPS23 PE=1 SV=3 - [RS23_HUMAN]	3.54994	0.471895	0.485291	0.707087	0.500089
Q9Y2R0	Cytochrome c oxidase assembly factor 3 homolog, mitochondrial OS=Homo sapiens GN=COA3 PE=1 SV=1 - [COA3_HUMAN]	2.56078	0.618581	1.32163	1.94146	1.30011
Q9BU61	NADH dehydrogenase [ubiquinone] 1 alpha subcomplex assembly factor 3 OS=Homo sapiens GN=NDUFAF3 PE=1 SV=1 - [NDUF3_HUMAN]	3.08437	1.0617	0.354519	1.39764	0.932891
P50395	Rab GDP dissociation inhibitor beta OS=Homo sapiens GN=GDI2 PE=1 SV=2 - [GDIB_HUMAN]	2.10891	0.805548	1.5806	0.626167	1.85526
B2RAH2	Sodium/hydrogen exchanger OS=Homo sapiens PE=2 SV=1 - [B2RAH2_HUMAN]	1.91578	1.8421	0.734752	0	0.757622
A8K4W2	cDNA FLJ78635, highly similar to Homo sapiens ATP synthase, H+ transporting, mitochondrial F0 complex, subunit b, isoform 1 (ATP5F1), transcript variant 1, mRNA OS=Homo sapiens PE=2 SV=1 - [A8K4W2_HUMAN]	2.44024	1.2081	0.842257	2.01465	1.52822
P22392-2	Isoform 3 of Nucleoside diphosphate kinase B OS=Homo sapiens GN=NME2 - [NDKB_HUMAN]	2.63362	0.916644	0.930007	1.07895	1.15646
Q06830	Peroxiredoxin-1 OS=Homo sapiens GN=PRDX1 PE=1 SV=1 - [PRDX1_HUMAN]	2.60283	1.00611	0.862405	0.820932	0.868792
Q86UP2	Kinectin OS=Homo sapiens GN=KTN1 PE=1 SV=1 - [KTN1_HUMAN]. ER protein	3.08429	0.631762	0.754301	0.707027	0.878104
P15531	Nucleoside diphosphate kinase A OS=Homo sapiens GN=NME1 PE=1 SV=1 - [NDKA_HUMAN]	2.61076	0.916644	0.942731	1.07895	1.12497
P57105	Synaptojanin-2-binding protein OS=Homo sapiens GN=SYNJ2BP PE=1 SV=2 - [SYJ2B_HUMAN]	2.06367	1.22319	1.18244	1.14775	1.35183
P51648	Fatty aldehyde dehydrogenase OS=Homo sapiens GN=ALDH3A2 PE=1 SV=1 - [AL3A2_HUMAN]	1.78723	1.71763	0.962561	0.695514	1.0307
Q8TCJ2	Dolichyl-diphosphooligosaccharide--protein glycosyltransferase subunit STT3B OS=Homo sapiens GN=STT3B PE=1 SV=1 - [STT3B_HUMAN]	2.65747	0.698501	1.10921	0.922184	1.25849
Q9BV40	Vesicle-associated membrane protein 8 OS=Homo sapiens GN=VAMP8 PE=1 SV=1 - [VAMP8_HUMAN]	1.1016	1.85645	1.48567	0.446954	1.42255
Q567R0	UQCRH protein OS=Homo sapiens GN=UQCRH PE=4 SV=1 - [Q567R0_HUMAN]	1.90779	1.10731	1.42507	1.17033	1.36411
P10319	HLA class I histocompatibility antigen, B-58 alpha chain OS=Homo sapiens GN=HLA-B PE=1 SV=1 - [1B58_HUMAN]	3.45949	0.744852	0.230592	0.713502	0.481214
H7BZJ3	Thioredoxin (Fragment) OS=Homo sapiens GN=PDIA3 PE=3 SV=1 - [H7BZJ3_HUMAN]	2.11268	1.13689	1.1781	0.806687	1.06929
Q99829	Copine-1 OS=Homo sapiens GN=CPNE1 PE=1 SV=1 - [CPNE1_HUMAN]	2.39002	1.36081	0.673487	0.8402	0.765547
Q6NUM9	All-trans-retinol 13,14-reductase OS=Homo sapiens GN=RETSAT PE=1 SV=2 - [RETST_HUMAN]	2.05234	1.51459	0.85486	3.1929	1.53405
P54709	Sodium/potassium-transporting ATPase subunit beta-3 OS=Homo sapiens GN=ATP1B3 PE=1 SV=1 - [AT1B3_HUMAN]	2.66899	0.922348	0.827052	0.704265	0.712066
O43181	NADH dehydrogenase [ubiquinone] iron-sulfur protein 4, mitochondrial OS=Homo sapiens GN=NDUFS4 PE=1 SV=1 - [NDUS4_HUMAN]	1.39435	1.60378	1.41961	0.831547	1.87638
Q9Y4L1	Hypoxia up-regulated protein 1 OS=Homo sapiens GN=HYOU1 PE=1 SV=1 - [HYOU1_HUMAN]	2.15845	0.899	1.35607	0.709596	1.35666
J3KMY5	Epididymal secretory protein E1 OS=Homo sapiens GN=NPC2 PE=4 SV=1 - [J3KMY5_HUMAN]	2.23961	0.942853	1.22703	0.819712	0.91705
Q96RQ1	Endoplasmic reticulum-Golgi intermediate compartment protein 2 OS=Homo sapiens GN=ERGIC2 PE=1 SV=2 - [ERGI2_HUMAN]	1.93216	0.858723	1.61541	0.989977	2.05233
P30101	Protein disulfide-isomerase A3 OS=Homo sapiens GN=PDIA3 PE=1 SV=4 - [PDIA3_HUMAN]	2.17807	0.999552	1.21705	0.880871	1.15386
Q10567-3	Isoform C of AP-1 complex subunit beta-1 OS=Homo sapiens GN=AP1B1 - [AP1B1_HUMAN]. Mediates basolateral EGFR sorting	3.36053	0.179281	0.850299	2.49211	1.66055
Q9Y394-2	Isoform 2 of Dehydrogenase/reductase SDR family member 7 OS=Homo sapiens GN=DHRS7 - [DHRS7_HUMAN]	1.39397	1.65966	1.33424	0.4562	0.822063
O14925	Mitochondrial import inner membrane translocase subunit Tim23 OS=Homo sapiens GN=TIMM23 PE=1 SV=1 - [TIM23_HUMAN]	3.2867	0.667569	0.432944	0	0
Q96JJ7	Protein disulfide-isomerase TMX3 OS=Homo sapiens GN=TMX3 PE=1 SV=2 - [TMX3_HUMAN]	2.30101	0.866717	1.21471	0.625764	1.05482
Q96HE7	ERO1-like protein alpha OS=Homo sapiens GN=ERO1L PE=1 SV=2 - [ERO1A_HUMAN]	2.01838	1.15893	1.19778	0.651026	0.807923
P22307-6	Isoform 6 of Non-specific lipid-transfer protein OS=Homo sapiens GN=SCP2 - [NLTP_HUMAN]	2.35416	0.81859	1.20044	1.29233	1.86961
O14773-2	Isoform 2 of Tripeptidyl-peptidase 1 OS=Homo sapiens GN=TPP1 - [TPP1_HUMAN]	2.43802	1.03848	0.893237	1.16687	1.15434
Q8TCT9-5	Isoform 5 of Minor histocompatibility antigen H13 OS=Homo sapiens GN=HM13 - [HM13_HUMAN]	2.31834	1.35094	0.696868	1.0785	1.04303
B3KQF5	cDNA FLJ90381 fis, clone NT2RP2005035, highly similar to Calumenin OS=Homo sapiens PE=2 SV=1 - [B3KQF5_HUMAN]	2.06618	0.86469	1.43182	0.622681	1.08747
B3KNG6	cDNA FLJ14554 fis, clone NT2RM2001839, highly similar to Calumenin OS=Homo sapiens PE=2 SV=1 - [B3KNG6_HUMAN]	2.06618	0.86469	1.43182	0.622681	1.08747
P28074	Proteasome subunit beta type-5 OS=Homo sapiens GN=PSMB5 PE=1 SV=3 - [PSB5_HUMAN]	2.04826	0.846255	1.46529	0	1.07129
O75844	CAAX prenyl protease 1 homolog OS=Homo sapiens GN=ZMPSTE24 PE=1 SV=2 - [FACE1_HUMAN]	2.25209	1.02245	1.07497	1.19747	1.04376
Q7Z612	Acidic ribosomal phosphoprotein P1 OS=Homo sapiens PE=3 SV=1 - [Q7Z612_HUMAN]	2.78286inf574583	0.964673	0.595347	1.3803	0.85876
Q9UBI6	Guanine nucleotide-binding protein G(I)/G(S)/G(O) subunit gamma-12 OS=Homo sapiens GN=GNG12 PE=1 SV=3 - [GBG12_HUMAN]	2.34992	1.10148	0.891433	0.722518	0.768667
Q14257	Reticulocalbin-2 OS=Homo sapiens GN=RCN2 PE=1 SV=1 - [RCN2_HUMAN]	2.06935	0.802026	1.47093	0.602491	1.3736
P10301	Ras-related protein R-Ras OS=Homo sapiens GN=RRAS PE=1 SV=1 - [RRAS_HUMAN]	2.36304	0.980997	0.996501	0.34342	1.01434
E5RI99	60S ribosomal protein L30 (Fragment) OS=Homo sapiens GN=RPL30 PE=3 SV=1 - [E5RI99_HUMAN]	3.57457	0.383526	0.381343	0.773953	0.323701
B4E2S7	Lysosome-associated membrane glycoprotein 2 OS=Homo sapiens GN=LAMP2 PE=2 SV=1 - [B4E2S7_HUMAN]	2.29471	0.679556	1.36512	1.08542	1.0675
Q14573	Inositol 1,4,5-trisphosphate receptor type 3 OS=Homo sapiens GN=ITPR3 PE=1 SV=2 - [ITPR3_HUMAN]	0.927062	0.785129	2.61651	0	0
Q6IAA8	Ragulator complex protein LAMTOR1 OS=Homo sapiens GN=LAMTOR1 PE=1 SV=2 - [LTOR1_HUMAN]	1.62438	1.29019	1.41144	0.957283	0.836644
P82909	28S ribosomal protein S36, mitochondrial OS=Homo sapiens GN=MRPS36 PE=1 SV=2 - [RT36_HUMAN]	3.06907	0.725051	0.531031	1.44273	1.25442
Q5XKP0	Protein QIL1 OS=Homo sapiens GN=QIL1 PE=1 SV=1 - [QIL1_HUMAN]	2.3809	1.21423	0.71752	0	0.661845
B2R769	cDNA, FLJ93308, highly similar to Homo sapiens leukocyte-derived arginine aminopeptidase (LRAP), mRNA OS=Homo sapiens PE=2 SV=1 - [B2R769_HUMAN]	1.76246	1.05884	1.49053	0.377727	0.968749
B2R5U1	cDNA, FLJ92620, highly similar to Homo sapiens staphylococcal nuclease domain containing 1 (SND1),mRNA OS=Homo sapiens PE=2 SV=1 - [B2R5U1_HUMAN]	3.26678	0.659431	0.382688	0.63151	0.392371
P20674	Cytochrome c oxidase subunit 5A, mitochondrial OS=Homo sapiens GN=COX5A PE=1 SV=2 - [COX5A_HUMAN]	1.70673	1.06571	1.53456	0.986671	1.68538
P05026-2	Isoform 2 of Sodium/potassium-transporting ATPase subunit beta-1 OS=Homo sapiens GN=ATP1B1 - [AT1B1_HUMAN]	2.4221	1.17871	0.705802	0.892117	0.582847
Q9NZE6	BM-010 OS=Homo sapiens GN=EIF4A2 PE=2 SV=1 - [Q9NZE6_HUMAN]	2.13823	1.16512	0.997944	1.61199	0.717368
P30040	Endoplasmic reticulum resident protein 29 OS=Homo sapiens GN=ERP29 PE=1 SV=4 - [ERP29_HUMAN]	2.09926	0.966812	1.23494	0.647798	1.4237
Q9NX14	NADH dehydrogenase [ubiquinone] 1 beta subcomplex subunit 11, mitochondrial OS=Homo sapiens GN=NDUFB11 PE=1 SV=1 - [NDUBB_HUMAN]	2.11548	1.04094	1.14044	0.88464	1.24083
P01111	GTPase NRas OS=Homo sapiens GN=NRAS PE=1 SV=1 - [RASN_HUMAN]	3.06175	0.398602	0.834015	0.561443	0.822396
P67809	Nuclease-sensitive element-binding protein 1 OS=Homo sapiens GN=YBX1 PE=1 SV=3 - [YBOX1_HUMAN]	3.4532	0.633734	0.200822	0.802447	0.332806
J3QS48	Mannose-P-dolichol utilization defect 1 protein OS=Homo sapiens GN=MPDU1 PE=4 SV=1 - [J3QS48_HUMAN]	2.43732	0.773523	1.07188	1.04764	1.29159
Q8NFQ8	Torsin-1A-interacting protein 2 OS=Homo sapiens GN=TOR1AIP2 PE=1 SV=1 - [TOIP2_HUMAN]	1.51365	1.38799	1.37465	0.884361	1.26144
O75323	Protein NipSnap homolog 2 OS=Homo sapiens GN=GBAS PE=1 SV=1 - [NIPS2_HUMAN]	1.76875	1.36307	1.14257	0	1.11889
P01130-4	Isoform 4 of Low-density lipoprotein receptor OS=Homo sapiens GN=LDLR - [LDLR_HUMAN]	1.80065	1.4692	0.999892	1.02651	0.841817
P84157-2	Isoform 2 of Matrix-remodeling-associated protein 7 OS=Homo sapiens GN=MXRA7 - [MXRA7_HUMAN]	1.77805	1.8312	0.660142	1.02783	0.551323
P23526	Adenosylhomocysteinase OS=Homo sapiens GN=AHCY PE=1 SV=4 - [SAHH_HUMAN]	1.38189	1.97246	0.911569	0	0.898315
Q9BQB6-3	Isoform 3 of Vitamin K epoxide reductase complex subunit 1 OS=Homo sapiens GN=VKORC1 - [VKOR1_HUMAN]	1.99483	1.51518	0.753645	1.02374	0.918771
Q13162	Peroxiredoxin-4 OS=Homo sapiens GN=PRDX4 PE=1 SV=1 - [PRDX4_HUMAN]	1.75649	1.22366	1.28184	0.704131	0.953393
Q96DP0	cDNA FLJ31479 fis, clone NT2NE2001634, moderately similar to NADH-UBIQUINONE OXIDOREDUCTASE 9 KD SUBUNIT (EC 1.6.5.3) OS=Homo sapiens PE=2 SV=1 - [Q96DP0_HUMAN]	1.32167	1.02905	1.9074	1.97047	1.60705
B4DNM8	cDNA FLJ53395, highly similar to Prolyl 3-hydroxylase 1 (EC 1.14.11.7) OS=Homo sapiens PE=2 SV=1 - [B4DNM8_HUMAN]	1.77037	1.1797	1.30403	0.580266	0.924752
Q8NI22	Multiple coagulation factor deficiency protein 2 OS=Homo sapiens GN=MCFD2 PE=1 SV=1 - [MCFD2_HUMAN]	1.01205	1.51431	1.72762	0	1.46179
Q04837	Single-stranded DNA-binding protein, mitochondrial OS=Homo sapiens GN=SSBP1 PE=1 SV=1 - [SSBP_HUMAN]	0.699397	2.22632	1.32639	1.4782	1.75466
B2R6K4	cDNA, FLJ92996, highly similar to Homo sapiens guanine nucleotide binding protein (G protein), beta polypeptide 1 (GNB1), mRNA OS=Homo sapiens PE=2 SV=1 - [B2R6K4_HUMAN]	1.86396	0.735298	1.65246	0.840897	1.27007
Q59E90	Mannosidase, alpha, class 2B, member 1 variant (Fragment) OS=Homo sapiens PE=2 SV=1 - [Q59E90_HUMAN]	2.69965	0.664302	0.88713	0.895373	1.1575
P23368	NAD-dependent malic enzyme, mitochondrial OS=Homo sapiens GN=ME2 PE=1 SV=1 - [MAOM_HUMAN]	2.03612	1.42631	0.783655	1.73628	1.33943
P23284	Peptidyl-prolyl cis-trans isomerase B OS=Homo sapiens GN=PPIB PE=1 SV=2 - [PPIB_HUMAN]	2.37423	0.806695	1.0597	0.717966	1.03653
B1AJQ6	Syntaxin-12 (Fragment) OS=Homo sapiens GN=STX12 PE=4 SV=2 - [B1AJQ6_HUMAN]	2.03911	1.42438	0.77356	0	0.798264
Q9BYD1	39S ribosomal protein L13, mitochondrial OS=Homo sapiens GN=MRPL13 PE=1 SV=1 - [RM13_HUMAN]	1.13759	1.90622	1.1924	1.46793	2.03954
O15118	Niemann-Pick C1 protein OS=Homo sapiens GN=NPC1 PE=1 SV=2 - [NPC1_HUMAN]	1.97815	1.89551	0.360254	1.0258	1.1648
Q9HAV0	Guanine nucleotide-binding protein subunit beta-4 OS=Homo sapiens GN=GNB4 PE=1 SV=3 - [GBB4_HUMAN]	1.59787	0.808223	1.82321	0.796141	1.45942
Q16576	Histone-binding protein RBBP7 OS=Homo sapiens GN=RBBP7 PE=1 SV=1 - [RBBP7_HUMAN]	2.94138	0.448232	0.835977	0	0.782812
B4DWN1	cDNA FLJ52285, highly similar to Vesicular integral-membrane protein VIP36 OS=Homo sapiens PE=2 SV=1 - [B4DWN1_HUMAN]	2.13922	1.0622	1.0233	1.16898	1.12959
O95202	LETM1 and EF-hand domain-containing protein 1, mitochondrial OS=Homo sapiens GN=LETM1 PE=1 SV=1 - [LETM1_HUMAN]	2.25793	0.938187	1.01932	1.10528	1.17394
P28070	Proteasome subunit beta type-4 OS=Homo sapiens GN=PSMB4 PE=1 SV=4 - [PSB4_HUMAN]	2.6592	0.659712	0.88765	0.524809	1.12989
P04844-2	Isoform 2 of Dolichyl-diphosphooligosaccharide--protein glycosyltransferase subunit 2 OS=Homo sapiens GN=RPN2 - [RPN2_HUMAN]	1.93656	1.3521	0.916125	1.3991	1.10982
O75947	ATP synthase subunit d, mitochondrial OS=Homo sapiens GN=ATP5H PE=1 SV=3 - [ATP5H_HUMAN]	1.7816	1.43882	0.982638	2.14449	1.52687
O95168-2	Isoform 2 of NADH dehydrogenase [ubiquinone] 1 beta subcomplex subunit 4 OS=Homo sapiens GN=NDUFB4 - [NDUB4_HUMAN]	1.68509	1.55641	0.960664	0	1.02113
P11142	Heat shock cognate 71 kDa protein OS=Homo sapiens GN=HSPA8 PE=1 SV=1 - [HSP7C_HUMAN]	1.56615	1.02184	1.61132	0.8231	1.40562
P68032	Actin, alpha cardiac muscle 1 OS=Homo sapiens GN=ACTC1 PE=1 SV=1 - [ACTC_HUMAN]	2.09458	1.07402	1.02602	0.9038	0.73688
O14880	Microsomal glutathione S-transferase 3 OS=Homo sapiens GN=MGST3 PE=1 SV=1 - [MGST3_HUMAN]	2.86172	0.875411	0.45394	1.10499	0.656612
Q9NR28-2	Isoform 2 of Diablo homolog, mitochondrial OS=Homo sapiens GN=DIABLO - [DBLOH_HUMAN]	1.11047	1.67777	1.4005	0.963747	1.6418
A0AVL1	ADAM9 protein OS=Homo sapiens GN=ADAM9 PE=2 SV=1 - [A0AVL1_HUMAN]	2.24452	1.01107	0.923387	0.675572	0.680224
Q9Y3D6	Mitochondrial fission 1 protein OS=Homo sapiens GN=FIS1 PE=1 SV=2 - [FIS1_HUMAN]	1.39495	0.876547	1.89639	1.40852	1.27597
P13667	Protein disulfide-isomerase A4 OS=Homo sapiens GN=PDIA4 PE=1 SV=2 - [PDIA4_HUMAN]	1.80809	1.0349	1.32489	0.728345	1.1883
Q9UHQ9	NADH-cytochrome b5 reductase 1 OS=Homo sapiens GN=CYB5R1 PE=1 SV=1 - [NB5R1_HUMAN]	2.15034	1.06386	0.952065	1.20787	1.23107
A8K0P2	cDNA FLJ76209, highly similar to Homo sapiens inorganic pyrophosphatase 2 (PPA2), transcript variant 2, mRNA OS=Homo sapiens PE=2 SV=1 - [A8K0P2_HUMAN]	1.67401	1.49574	0.994298	1.32664	1.64404
P07355	Annexin A2 OS=Homo sapiens GN=ANXA2 PE=1 SV=2 - [ANXA2_HUMAN]	1.92697	1.26292	0.966881	0.832855	0.600803
P51149	Ras-related protein Rab-7a OS=Homo sapiens GN=RAB7A PE=1 SV=1 - [RAB7A_HUMAN]	2.08426	1.00815	1.06201	1.31495	1.22421
B4DJA5	Ras-related protein Rab-5A OS=Homo sapiens GN=RAB5A PE=2 SV=1 - [B4DJA5_HUMAN]	2.04321	1.21381	0.894122	1.33429	0.997863
Q8IXI1	Mitochondrial Rho GTPase 2 OS=Homo sapiens GN=RHOT2 PE=1 SV=2 - [MIRO2_HUMAN]	1.90938	1.36556	0.875661	1.56561	1.17029
P35052	Glypican-1 OS=Homo sapiens GN=GPC1 PE=1 SV=2 - [GPC1_HUMAN]	2.80431	0.803732	0.540002	0.43345inf4415047	0.73474
Q9Y2R9	28S ribosomal protein S7, mitochondrial OS=Homo sapiens GN=MRPS7 PE=1 SV=2 - [RT07_HUMAN]	1.43064	1.72325	0.991611	0.953403	1.1501
Q15286	Ras-related protein Rab-35 OS=Homo sapiens GN=RAB35 PE=1 SV=1 - [RAB35_HUMAN]	1.78741	0.995691	1.35828	1.11129	1.38933
Q59FM5	Guanine nucleotide-binding protein G, alpha subunit variant (Fragment) OS=Homo sapiens PE=2 SV=1 - [Q59FM5_HUMAN]	1.88774	1.43362	0.808705	0.827873	0.682977
P20020-5	Isoform E of Plasma membrane calcium-transporting ATPase 1 OS=Homo sapiens GN=ATP2B1 - [AT2B1_HUMAN]	2.36746	0.972662	0.789078	0.199644	0.650412
Q63HM4	Putative uncharacterized protein DKFZp686P18250 OS=Homo sapiens GN=DKFZp686P18250 PE=2 SV=1 - [Q63HM4_HUMAN]	2.03098	1.26625	0.830013	1.04411	0.705867
Q9HDC9	Adipocyte plasma membrane-associated protein OS=Homo sapiens GN=APMAP PE=1 SV=2 - [APMAP_HUMAN]	1.70964	1.16139	1.2511	0.705978	1.18421
Q15800	Methylsterol monooxygenase 1 OS=Homo sapiens GN=MSMO1 PE=1 SV=1 - [MSMO1_HUMAN]	2.06117	1.03861	1.02031	1.45281	1.22296
Q9Y3B3	Transmembrane emp24 domain-containing protein 7 OS=Homo sapiens GN=TMED7 PE=1 SV=2 - [TMED7_HUMAN]	2.04581	1.11781	0.948602	1.18055	1.12686
Q7Z2W9-2	Isoform 2 of 39S ribosomal protein L21, mitochondrial OS=Homo sapiens GN=MRPL21 - [RM21_HUMAN]	1.98803	0.855337	1.26246	0	1.90196
A6NDJ8	Putative Rab-43-like protein ENSP00000330714 OS=Homo sapiens PE=5 SV=3 - [RB43L_HUMAN]	2.60282	0.515166	0.980563	1.13319	0.926153
P46977	Dolichyl-diphosphooligosaccharide--protein glycosyltransferase subunit STT3A OS=Homo sapiens GN=STT3A PE=1 SV=2 - [STT3A_HUMAN]	2.25552	0.897094	0.941877	1.41552	0.958592
B2R950	cDNA, FLJ94213, highly similar to Homo sapiens pregnancy-zone protein (PZP), mRNA OS=Homo sapiens PE=2 SV=1 - [B2R950_HUMAN]	0.75459	2.33528	1.00311	2.26245	0.550656
P16403	Histone H1.2 OS=Homo sapiens GN=HIST1H1C PE=1 SV=2 - [H12_HUMAN]	2.27781	0.688063	1.12424	2.00544	1.45198
Q9BTT5	Similar to NADH dehydrogenase (Ubiquinone) 1 alpha subcomplex, 9 (39kD) (Fragment) OS=Homo sapiens PE=2 SV=1 - [Q9BTT5_HUMAN]	2.12inf342131823	1.03963	0.923799	0.809925	1.27096
O00515	Ladinin-1 OS=Homo sapiens GN=LAD1 PE=1 SV=2 - [LAD1_HUMAN]	2.05832	1.0748	0.947004	0.575248	0.54241
A8K486	Peptidyl-prolyl cis-trans isomerase OS=Homo sapiens PE=2 SV=1 - [A8K486_HUMAN]	1.90349	1.01446	1.16134	1.12992	1.inf85799264935
O95292	Vesicle-associated membrane protein-associated protein B/C OS=Homo sapiens GN=VAPB PE=1 SV=3 - [VAPB_HUMAN]	2.52871	1.26031	0.28883	1.6045	1.02735
Q9H3N1	Thioredoxin-related transmembrane protein 1 OS=Homo sapiens GN=TMX1 PE=1 SV=1 - [TMX1_HUMAN]	1.59636	1.37165	1.10922	1.08005	1.41499
Q16850	Lanosterol 14-alpha demethylase OS=Homo sapiens GN=CYP51A1 PE=1 SV=3 - [CP51A_HUMAN]	1.86684	0.917872	1.29015	1.47451	1.45747
Q16891-2	Isoform 2 of Mitochondrial inner membrane protein OS=Homo sapiens GN=IMMT - [IMMT_HUMAN]	1.70997	1.33314	1.03003	1.62091	1.5427
B4DN92	cDNA FLJ58594 OS=Homo sapiens PE=2 SV=1 - [B4DN92_HUMAN]	2.11753	0.870657	1.08393	0	0.951789
B2RDG1	cDNA, FLJ96593 OS=Homo sapiens PE=2 SV=1 - [B2RDG1_HUMAN]	1.5818	1.17548	1.31262	1.51574	1.70035
P61020	Ras-related protein Rab-5B OS=Homo sapiens GN=RAB5B PE=1 SV=1 - [RAB5B_HUMAN]	1.89853	1.19129	0.977487	1.30113	1.03112
P07437	Tubulin beta chain OS=Homo sapiens GN=TUBB PE=1 SV=2 - [TBB5_HUMAN]	1.965	0.685292	1.41523	0.6938	1.inf03346508062
A8K6V6	cDNA FLJ75883, highly similar to Homo sapiens glucosamine (N-acetyl)-6-sulfatase (Sanfilippo disease IIID) (GNS), mRNA OS=Homo sapiens PE=2 SV=1 - [A8K6V6_HUMAN]	1.93701	1.03538	1.09217	0.777063	1.07505
Q13505-3	Isoform 3 of Metaxin-1 OS=Homo sapiens GN=MTX1 - [MTX1_HUMAN]	1.78911	1.52693	0.746877	1.0719	1.33015
P11021	78 kDa glucose-regulated protein OS=Homo sapiens GN=HSPA5 PE=1 SV=2 - [GRP78_HUMAN]	1.77433	1.0261	1.2611	0.81564	1.14803
P06703	Protein S100-A6 OS=Homo sapiens GN=S100A6 PE=1 SV=1 - [S10A6_HUMAN]	1.98011	0.964917	1.11469	1.22206	1.08499
P18859	ATP synthase-coupling factor 6, mitochondrial OS=Homo sapiens GN=ATP5J PE=1 SV=1 - [ATP5J_HUMAN]	1.98461	1.25896	0.815834	2.46812	1.07716
A8K2U0	Alpha-2-macroglobulin-like protein 1 OS=Homo sapiens GN=A2ML1 PE=1 SV=3 - [A2ML1_HUMAN]	1.47105	1.47493	1.11219	0.411152	0.924744
B2R8A2	cDNA, FLJ93804, highly similar to Homo sapiens gp25L2 protein (HSGP25L2G), mRNA OS=Homo sapiens PE=2 SV=1 - [B2R8A2_HUMAN]	1.86065	1.04288	1.14019	1.00076	1.21051
P61019	Ras-related protein Rab-2A OS=Homo sapiens GN=RAB2A PE=1 SV=1 - [RAB2A_HUMAN]	1.95302	1.07569	1.01374	1.07519	0.999532
Q03518	Antigen peptide transporter 1 OS=Homo sapiens GN=TAP1 PE=1 SV=2 - [TAP1_HUMAN]	1.51672	1.58608	0.939076	0	0.946837
Q96FZ7	Charged multivesicular body protein 6 OS=Homo sapiens GN=CHMP6 PE=1 SV=3 - [CHMP6_HUMAN]	2.18001	0.909986	0.948123	0.788588	0.846022
H3BPJ9	NADH dehydrogenase [ubiquinone] 1 beta subcomplex subunit 10 OS=Homo sapiens GN=NDUFB10 PE=4 SV=1 - [H3BPJ9_HUMAN]	1.54686	0.985284	1.50486	1.27185	1.88905
P17096	High mobility group protein HMG-I/HMG-Y OS=Homo sapiens GN=HMGA1 PE=1 SV=3 - [HMGA1_HUMAN]. Stimulates the inflammatory response. Activates NfKB. Induced by IL-17	0.957501	1.49375	1.58289	23.6186	1.47774
B4DXC4	cDNA FLJ58636, moderately similar to Atlastin OS=Homo sapiens PE=2 SV=1 - [B4DXC4_HUMAN]	1.56824	1.5429	0.922071	1.22807	1.17529
B4DUI8	cDNA FLJ52761, highly similar to Actin, aortic smooth muscle OS=Homo sapiens PE=2 SV=1 - [B4DUI8_HUMAN]	2.09458	1.02167	0.913563	1.0897	0.648957
P20290-2	Isoform 2 of Transcription factor BTF3 OS=Homo sapiens GN=BTF3 - [BTF3_HUMAN]	2.97356	0.730899	0.322706	0.622286	0.836051
B4E2V5	Erythrocyte band 7 integral membrane protein OS=Homo sapiens GN=STOM PE=2 SV=1 - [B4E2V5_HUMAN]	1.73978	0.873236	1.41374	0.863877	0.47176
Q8NBJ7	Sulfatase-modifying factor 2 OS=Homo sapiens GN=SUMF2 PE=1 SV=2 - [SUMF2_HUMAN]	2.1879	0.807013	1.03005	0.456275	0.945589
O00483	NADH dehydrogenase [ubiquinone] 1 alpha subcomplex subunit 4 OS=Homo sapiens GN=NDUFA4 PE=1 SV=1 - [NDUA4_HUMAN]	1.9802	1.34891	0.694069	1.63056	0.647654
B7Z6B3	cDNA FLJ53094, highly similar to Receptor expression-enhancing protein 5 OS=Homo sapiens PE=2 SV=1 - [B7Z6B3_HUMAN]	2.12363	0.763192	1.13457	0.417183	0.994828
P18085	ADP-ribosylation factor 4 OS=Homo sapiens GN=ARF4 PE=1 SV=3 - [ARF4_HUMAN]	2.21923	0.809273	0.988131	1.22382	0.77184
P27797	Calreticulin OS=Homo sapiens GN=CALR PE=1 SV=1 - [CALR_HUMAN]	1.53851	1.17897	1.29894	0.69555	1.06345
A8K9J7	Histone H2B OS=Homo sapiens PE=2 SV=1 - [A8K9J7_HUMAN]	2.14538	0.369856	1.49887	0.494367	1.02564
P62879	Guanine nucleotide-binding protein G(I)/G(S)/G(T) subunit beta-2 OS=Homo sapiens GN=GNB2 PE=1 SV=3 - [GBB2_HUMAN]	1.5712	0.788352	1.64945	0.798573	1.2468
O75306	NADH dehydrogenase [ubiquinone] iron-sulfur protein 2, mitochondrial OS=Homo sapiens GN=NDUFS2 PE=1 SV=2 - [NDUS2_HUMAN]	1.77273	1.05571	1.17459	1.02965	1.87364
P31040	Succinate dehydrogenase [ubiquinone] flavoprotein subunit, mitochondrial OS=Homo sapiens GN=SDHA PE=1 SV=2 - [DHSA_HUMAN]	1.79647	1.35039	0.85491	1.08008	0.886298
B4DJ38	cDNA FLJ56092, highly similar to Pentatricopeptide repeat protein 1 OS=Homo sapiens PE=2 SV=1 - [B4DJ38_HUMAN]	1.54597	1.68334	0.766374	5.76256	1.0989
Q9NS69	Mitochondrial import receptor subunit TOM22 homolog OS=Homo sapiens GN=TOMM22 PE=1 SV=3 - [TOM22_HUMAN]	1.51039	1.51057	0.973495	0.836844	0.980956
P61006	Ras-related protein Rab-8A OS=Homo sapiens GN=RAB8A PE=1 SV=1 - [RAB8A_HUMAN]	1.65592	0.934198	1.40358	1.03859	1.4371
O75340	Programmed cell death protein 6 OS=Homo sapiens GN=PDCD6 PE=1 SV=1 - [PDCD6_HUMAN]	2.50338	0.892569	0.597611	2.42998	1.33906
Q13217	DnaJ homolog subfamily C member 3 OS=Homo sapiens GN=DNAJC3 PE=1 SV=1 - [DNJC3_HUMAN]	2.13882	0.523145	1.331	2.53852	1.31554
O60613	15 kDa selenoprotein OS=Homo sapiens GN=SEP15 PE=1 SV=3 - [SEP15_HUMAN]	1.04341	1.81168	1.12348	1.12646	1.2161
Q5JTV8	Torsin-1A-interacting protein 1 OS=Homo sapiens GN=TOR1AIP1 PE=1 SV=2 - [TOIP1_HUMAN]	1.51875	0.928579	1.53006	0	0.90687
P47985	Cytochrome b-c1 complex subunit Rieske, mitochondrial OS=Homo sapiens GN=UQCRFS1 PE=1 SV=2 - [UCRI_HUMAN]	1.65237	1.33317	0.991293	1.25691	1.34671
Q9H0U4	Ras-related protein Rab-1B OS=Homo sapiens GN=RAB1B PE=1 SV=1 - [RAB1B_HUMAN]	1.87618	0.951903	1.14863	1.16178	1.16109
Q16643	Drebrin OS=Homo sapiens GN=DBN1 PE=1 SV=4 - [DREB_HUMAN], actin binding protein. Not known to be associated with EGFR	1.50746	1.38872	1.07556	0	0
P62820	Ras-related protein Rab-1A OS=Homo sapiens GN=RAB1A PE=1 SV=3 - [RAB1A_HUMAN]	1.87618	0.951903	1.13892	1.16178	1.15128
P59998	Actin-related protein 2/3 complex subunit 4 OS=Homo sapiens GN=ARPC4 PE=1 SV=3 - [ARPC4_HUMAN]	2.14981	1.03147	0.779105	0.649901	0.405329
A8K7Q1	cDNA FLJ77770, highly similar to Homo sapiens nucleobindin 1 (NUCB1), mRNA OS=Homo sapiens PE=2 SV=1 - [A8K7Q1_HUMAN]	1.85698	0.619759	1.4826	1.17152	1.72755
P04843	Dolichyl-diphosphooligosaccharide--protein glycosyltransferase subunit 1 OS=Homo sapiens GN=RPN1 PE=1 SV=1 - [RPN1_HUMAN]	1.77266	1.04278	1.14274	1.55645	1.29351
E5RHW4	Erlin-2 (Fragment) OS=Homo sapiens GN=ERLIN2 PE=4 SV=1 - [E5RHW4_HUMAN]. ER protein	2.51902	0.67375	0.763637	1.00742	0.838424
P61106	Ras-related protein Rab-14 OS=Homo sapiens GN=RAB14 PE=1 SV=4 - [RAB14_HUMAN]	1.82765	1.05852	1.06766	1.13542	0.986003
P20338	Ras-related protein Rab-4A OS=Homo sapiens GN=RAB4A PE=1 SV=3 - [RAB4A_HUMAN]	0.951289	2.023inf26352217	0.979181	2.24831	0.925629
O14979-3	Isoform 3 of Heterogeneous nuclear ribonucleoprotein D-like OS=Homo sapiens GN=HNRNPDL - [HNRDL_HUMAN]	2.91375	0.670844	0.368799	1.041633inf84902	0.603848
Q5T7C4	High mobility group protein B1 OS=Homo sapiens GN=HMGB1 PE=4 SV=1 - [Q5T7C4_HUMAN]	2.51847	1.20885	0.219258	0.709271	0.513537
P16615	Sarcoplasmic/endoplasmic reticulum calcium ATPase 2 OS=Homo sapiens GN=ATP2A2 PE=1 SV=1 - [AT2A2_HUMAN]	2.inf03202783038	0.984331	0.856685	1.32518	1.06589
P68371	Tubulin beta-4B chain OS=Homo sapiens GN=TUBB4B PE=1 SV=1 - [TBB4B_HUMAN]	1.99138	0.677517	1.26656	0.715817	1.inf03346508062
P13674-3	Isoform 3 of Prolyl 4-hydroxylase subunit alpha-1 OS=Homo sapiens GN=P4HA1 - [P4HA1_HUMAN]	1.5281	1.27068	1.13555	0.812658	1.20471
Q13813	Spectrin alpha chain, non-erythrocytic 1 OS=Homo sapiens GN=SPTAN1 PE=1 SV=3 - [SPTN1_HUMAN]	2.31616	0.939578	0.67349	0.844247	0.45inf7498971835
P07384	Calpain-1 catalytic subunit OS=Homo sapiens GN=CAPN1 PE=1 SV=1 - [CAN1_HUMAN]	2.37445	0.507977	1.04423	0.51322	0.800489
Q08380	Galectin-3-binding protein OS=Homo sapiens GN=LGALS3BP PE=1 SV=1 - [LG3BP_HUMAN]	1.45252	0.675855	1.79165	0.636338	1.24962
P01112	GTPase HRas OS=Homo sapiens GN=HRAS PE=1 SV=1 - [RASH_HUMAN]	2.55143	0.371689	0.994381	0.402951	0.9561559inf71781
B7Z254	Protein disulfide-isomerase A6 OS=Homo sapiens GN=PDIA6 PE=2 SV=1 - [B7Z254_HUMAN]	1.84188	0.927245	1.14815	0.748076	1.09848
B3KN06	Coronin OS=Homo sapiens PE=2 SV=1 - [B3KN06_HUMAN]	1.97451	1.21301	0.728887	0.605646	0.506315
Q02809	Procollagen-lysine,2-oxoglutarate 5-dioxygenase 1 OS=Homo sapiens GN=PLOD1 PE=1 SV=2 - [PLOD1_HUMAN]	2.02277	0.837226	1.05093	0.176017	0.917792
Q9Y6C9	Mitochondrial carrier homolog 2 OS=Homo sapiens GN=MTCH2 PE=1 SV=1 - [MTCH2_HUMAN]	1.65136	1.404	0.853894	1.03134	1.14223
M0R1E0	Ras-related protein Rab-4B (Fragment) OS=Homo sapiens GN=RAB4B PE=3 SV=1 - [M0R1E0_HUMAN]	0.943666	1.9834	0.979181	2.2042	0.925629
P13804	Electron transfer flavoprotein subunit alpha, mitochondrial OS=Homo sapiens GN=ETFA PE=1 SV=1 - [ETFA_HUMAN]	2.12289	0.855821	0.923608	1.19198	1.23413
P15153	Ras-related C3 botulinum toxin substrate 2 OS=Homo sapiens GN=RAC2 PE=1 SV=1 - [RAC2_HUMAN]	1.86565	0.736957	1.29847	0.730838	0.825334
D3DP46	Signal peptidase complex subunit 3 homolog (S. cerevisiae), isoform CRA_a OS=Homo sapiens GN=SPCS3 PE=4 SV=1 - [D3DP46_HUMAN]	2.34044	0.531885	1.02854	1.01515	1.08304
P14927	Cytochrome b-c1 complex subunit 7 OS=Homo sapiens GN=UQCRB PE=1 SV=2 - [QCR7_HUMAN]	1.77596	0.919667	1.20037	1.47724	1.70003
P49821-2	Isoform 2 of NADH dehydrogenase [ubiquinone] flavoprotein 1, mitochondrial OS=Homo sapiens GN=NDUFV1 - [NDUV1_HUMAN]	1.93223	0.889436	1.07171	1.16317	1.44019
P61026	Ras-related protein Rab-10 OS=Homo sapiens GN=RAB10 PE=1 SV=1 - [RAB10_HUMAN]	1.77261	0.905117	1.21511	1.16436	1.25335
D3DUV3	Alpha-2-macroglobulin-like 1, isoform CRA_b OS=Homo sapiens GN=A2ML1 PE=4 SV=1 - [D3DUV3_HUMAN]	1.40419	1.37349	1.11219	0.426251	0.955326
Q12797-10	Isoform 10 of Aspartyl/asparaginyl beta-hydroxylase OS=Homo sapiens GN=ASPH - [ASPH_HUMAN]	2.08851	0.912753	0.887451	2.94292	1.13593
P60903	Protein S100-A10 OS=Homo sapiens GN=S100A10 PE=1 SV=2 - [S10AA_HUMAN]	1.80248	1.03301	1.05109	0.793875	0.501189
B4DQT8	cDNA FLJ61158, highly similar to ADP-ribosylation factor-like protein 8B OS=Homo sapiens PE=2 SV=1 - [B4DQT8_HUMAN]	1.29374	1.52898	1.05875	2.62135	0.973014
Q96BM9	ADP-ribosylation factor-like protein 8A OS=Homo sapiens GN=ARL8A PE=1 SV=1 - [ARL8A_HUMAN]	1.29374	1.52898	1.05875	2.50472	0.973014
B4DE36	Glucose-6-phosphate isomerase OS=Homo sapiens PE=2 SV=1 - [B4DE36_HUMAN]	2.14398	0.887502	0.848045	0.423114	0.933953
Q6IQ22	Ras-related protein Rab-12 OS=Homo sapiens GN=RAB12 PE=1 SV=3 - [RAB12_HUMAN]	1.89848	0.513491	1.46081	1.13319	2.74178
Q9UQC9	Calcium-activated chloride channel regulator 2 OS=Homo sapiens GN=CLCA2 PE=1 SV=2 - [CLCA2_HUMAN]	2.03782	0.928656	0.905177	0.999985	0.827435
O00264	Membrane-associated progesterone receptor component 1 OS=Homo sapiens GN=PGRMC1 PE=1 SV=3 - [PGRC1_HUMAN]	1.7137	1.04428	1.11251	1.09917	0.840893
Q9Y676	28S ribosomal protein S18b, mitochondrial OS=Homo sapiens GN=MRPS18B PE=1 SV=1 - [RT18B_HUMAN]	2.03098	0.902611	0.927453	0	0.862082
A8K7F6	cDNA FLJ78244, highly similar to Homo sapiens eukaryotic translation initiation factor 4A, isoform 1 (EIF4A1), mRNA OS=Homo sapiens PE=2 SV=1 - [A8K7F6_HUMAN]	2.20431	0.699506	0.957023	0.646988	0.732681
P08779	Keratin, type I cytoskeletal 16 OS=Homo sapiens GN=KRT16 PE=1 SV=4 - [K1C16_HUMAN]	0.277856	1.6519	1.93059	1.27346	1.33311
P29401	Transketolase OS=Homo sapiens GN=TKT PE=1 SV=3 - [TKT_HUMAN]	2.69542	0.590415	0.569415	0.50706	0.697329
B7ZB41	cDNA, FLJ79405, highly similar to Homo sapiens solute carrier family 25, member 24, transcript variant 1, mRNA OS=Homo sapiens PE=2 SV=1 - [B7ZB41_HUMAN]	1.7680inf1592151	0.898125	1.18901	0.921599	1.33247
Q53GQ0	Estradiol 17-beta-dehydrogenase 12 OS=Homo sapiens GN=HSD17B12 PE=1 SV=2 - [DHB12_HUMAN]	1.60137	1.33491	0.918549	1.84372	1.24027
Q9C005	Protein dpy-30 homolog OS=Homo sapiens GN=DPY30 PE=1 SV=1 - [DPY30_HUMAN]	1.84736	1.03005	0.975451	0	1.27005
P12429	Annexin A3 OS=Homo sapiens GN=ANXA3 PE=1 SV=3 - [ANXA3_HUMAN]	2.03335	0.915515	0.901973	0.837258	0.918901
F8W7C6	60S ribosomal protein L10 OS=Homo sapiens GN=RPL10 PE=4 SV=1 - [F8W7C6_HUMAN]	3.22818	0.373608	0.247258	0.767225	0.299263
B4DW02	cDNA FLJ55597, highly similar to Serum paraoxonase/arylesterase 2 (EC 3.1.1.2) OS=Homo sapiens PE=2 SV=1 - [B4DW02_HUMAN]	1.79645	1.22088	0.831421	0.674328	1.06583
H0YA55	Serum albumin (Fragment) OS=Homo sapiens GN=ALB PE=4 SV=1 - [H0YA55_HUMAN]	0.291937	1.92429	1.63074	1.65428	1.22387
P01023	Alpha-2-macroglobulin OS=Homo sapiens GN=A2M PE=1 SV=3 - [A2MG_HUMAN]	0.966392	1.35856	1.5211	1.47455	1.28425
P35579-2	Isoform 2 of Myosin-9 OS=Homo sapiens GN=MYH9 - [MYH9_HUMAN]	2.07676	0.693481	1.07363	0.382795	0.591854
Q9BSR8	Protein YIPF4 OS=Homo sapiens GN=YIPF4 PE=1 SV=1 - [YIPF4_HUMAN]	2.15385	0.781294	0.904463	0	1.00968
P43304	Glycerol-3-phosphate dehydrogenase, mitochondrial OS=Homo sapiens GN=GPD2 PE=1 SV=3 - [GPDM_HUMAN]	1.69351	1.12965	1.01494	1.24915	1.32828
Q9UDW1	Cytochrome b-c1 complex subunit 9 OS=Homo sapiens GN=UQCR10 PE=1 SV=3 - [QCR9_HUMAN]	2.45942	0.736187	0.641499	1.59134	0.836018
P18827	Syndecan-1 OS=Homo sapiens GN=SDC1 PE=1 SV=3 - [SDC1_HUMAN]	2.6037	0.599673	0.6336	0.52194	0.256165
P14406	Cytochrome c oxidase subunit 7A2, mitochondrial OS=Homo sapiens GN=COX7A2 PE=1 SV=1 - [CX7A2_HUMAN]	1.32948	0.893122	1.61039	1.07934	1.10645
O75489	NADH dehydrogenase [ubiquinone] iron-sulfur protein 3, mitochondrial OS=Homo sapiens GN=NDUFS3 PE=1 SV=1 - [NDUS3_HUMAN]	2.21913	0.946086	0.657343	1.27614	1.13173
B4DE27	cDNA FLJ58765, highly similar to Neutral amino acid transporter B(0) OS=Homo sapiens PE=2 SV=1 - [B4DE27_HUMAN]	1.12862	0.781263	1.9109	0.551567	1.00884
P09543-2	Isoform CNPI of 2',3'-cyclic-nucleotide 3'-phosphodiesterase OS=Homo sapiens GN=CNP - [CN37_HUMAN]	2.56288	0.95822653080inf3	0.297746	1.05234	0.91321
Q9Y5M8	Signal recognition particle receptor subunit beta OS=Homo sapiens GN=SRPRB PE=1 SV=3 - [SRPRB_HUMAN]	2.09543	1.16028	0.562955	1.21611	0.922153
P51148	Ras-related protein Rab-5C OS=Homo sapiens GN=RAB5C PE=1 SV=2 - [RAB5C_HUMAN]	1.62072	1.19192	1.00275	1.30399	1.08907
O95881	Thioredoxin domain-containing protein 12 OS=Homo sapiens GN=TXNDC12 PE=1 SV=1 - [TXD12_HUMAN]	1.8763	0.71201	1.2213	0.374005	0.839067
Q2M1N2	Laminin, gamma 2 OS=Homo sapiens GN=LAMC2 PE=2 SV=1 - [Q2M1N2_HUMAN]	1.41629	1.24207	1.14801	0.751862	0.980924
Q8IZ81	ELMO domain-containing protein 2 OS=Homo sapiens GN=ELMOD2 PE=1 SV=1 - [ELMD2_HUMAN]	0.952616	1.00147	1.84372	1.64178	1.94595
Q13308	Inactive tyrosine-protein kinase 7 OS=Homo sapiens GN=PTK7 PE=1 SV=2 - [PTK7_HUMAN]	2.27867	0.826703	0.68906701858inf9	0.387515	0.5inf8839764497
P49327	Fatty acid synthase OS=Homo sapiens GN=FASN PE=1 SV=3 - [FAS_HUMAN]	2.26103	0.472059	1.06025	0.427831	0.503717
F8W1A4	Adenylate kinase 2, mitochondrial OS=Homo sapiens GN=AK2 PE=3 SV=1 - [F8W1A4_HUMAN]	2.11156	0.782482	0.898647	0.905777	1.26904
O94826	Mitochondrial import receptor subunit TOM70 OS=Homo sapiens GN=TOMM70A PE=1 SV=1 - [TOM70_HUMAN]	1.7615	1.0791	0.946781	1.03235	1.17703
P07204	Thrombomodulin OS=Homo sapiens GN=THBD PE=1 SV=2 - [TRBM_HUMAN]	2.47018	0.57368	0.742388	1.06457	0.605906
P20340-2	Isoform 2 of Ras-related protein Rab-6A OS=Homo sapiens GN=RAB6A - [RAB6A_HUMAN]	1.76934	1.02271	0.991024	1.1075	0.960815
P30049	ATP synthase subunit delta, mitochondrial OS=Homo sapiens GN=ATP5D PE=1 SV=2 - [ATPD_HUMAN]	1.71353	1.1294	0.939259	1.77851	1.6926
O75131	Copine-3 OS=Homo sapiens GN=CPNE3 PE=1 SV=1 - [CPNE3_HUMAN]	2.40803	0.772856	0.600303	0.921697	0.640904
Q01650	Large neutral amino acids transporter small subunit 1 OS=Homo sapiens GN=SLC7A5 PE=1 SV=2 - [LAT1_HUMAN]	1.83015	1.08853	0.862172	0.759428	0.711628
O15173	Membrane-associated progesterone receptor component 2 OS=Homo sapiens GN=PGRMC2 PE=1 SV=1 - [PGRC2_HUMAN]	1.82278	0.966386	0.990581	0.996706	0.669414
Q9H2U2	Inorganic pyrophosphatase 2, mitochondrial OS=Homo sapiens GN=PPA2 PE=1 SV=2 - [IPYR2_HUMAN]	1.67401	1.3209	0.783992	1.15119	1.46353
E9PIE4	Mitochondrial carrier homolog 2 (Fragment) OS=Homo sapiens GN=MTCH2 PE=3 SV=1 - [E9PIE4_HUMAN]	1.65136	1.28271	0.842659	0.698526	1.12647
P21964-2	Isoform Soluble of Catechol O-methyltransferase OS=Homo sapiens GN=COMT - [COMT_HUMAN]	1.53098	1.25615	0.987506	1.28696	1.15843
A0PJ79	MRPL1 protein (Fragment) OS=Homo sapiens GN=MRPL1 PE=2 SV=1 - [A0PJ79_HUMAN]	1.83596	0.596421	1.33778	0.99123	1.83243
P35579	Myosin-9 OS=Homo sapiens GN=MYH9 PE=1 SV=4 - [MYH9_HUMAN]	2.inf36581151022	0.694448	0.970477	0.478204	0.605693
P84085	ADP-ribosylation factor 5 OS=Homo sapiens GN=ARF5 PE=1 SV=2 - [ARF5_HUMAN]	1.85949	1.0154	0.889167	1.19476	0.802067
P51572	B-cell receptor-associated protein 31 OS=Homo sapiens GN=BCAP31 PE=1 SV=3 - [BAP31_HUMAN]	0.821284	1.42653	1.5109	1.37399	0.915765
O15427	Monocarboxylate transporter 4 OS=Homo sapiens GN=SLC16A3 PE=1 SV=1 - [MOT4_HUMAN]	1.34707	1.06792	1.34217	0.747194	0.653642
Q5NDL2	EGF domain-specific O-linked N-acetylglucosamine transferase OS=Homo sapiens GN=EOGT PE=1 SV=1 - [EOGT_HUMAN]	2.1437	0.500619	1.10723	0.752899	1.02764
Q6ZMG9	Ceramide synthase 6 OS=Homo sapiens GN=CERS6 PE=1 SV=1 - [CERS6_HUMAN]	1.98433	0.705355	1.05732	0	0.793711
P0CG39	POTE ankyrin domain family member J OS=Homo sapiens GN=POTEJ PE=3 SV=1 - [POTEJ_HUMAN]	1.63144	1.03997	1.07186	0.75452	0.752429
Q6DD88	Atlastin-3 OS=Homo sapiens GN=ATL3 PE=1 SV=1 - [ATLA3_HUMAN]	1.56824	1.33347	0.835693	1.14869	0.999534
P48449	Lanosterol synthase OS=Homo sapiens GN=LSS PE=1 SV=1 - [ERG7_HUMAN]	1.77639	0.996054	0.96418	1.09352	1.06771
A8K4M4	cDNA FLJ75329, highly similar to Homo sapiens LAG1 longevity assurance homolog 2 (S. cerevisiae), transcript variant 2, mRNA OS=Homo sapiens PE=2 SV=1 - [A8K4M4_HUMAN]	1.76609	0.587688	1.38195	2.10527	0.919528
Q9HD45	Transmembrane 9 superfamily member 3 OS=Homo sapiens GN=TM9SF3 PE=1 SV=2 - [TM9S3_HUMAN]	1.79531	0.50638	1.43339	1.45056	1.13706
O95716	Ras-related protein Rab-3D OS=Homo sapiens GN=RAB3D PE=1 SV=1 - [RAB3D_HUMAN]	1.79909	0.95836	0.972871	1.09809	0.934677
O00468-6	Isoform 6 of Agrin OS=Homo sapiens GN=AGRN - [AGRIN_HUMAN]	1.80028	1.43447	0.49449	0.850676	0
O95298	NADH dehydrogenase [ubiquinone] 1 subunit C2 OS=Homo sapiens GN=NDUFC2 PE=1 SV=1 - [NDUC2_HUMAN]	1.17561	0.958003	1.59455	2.11366	1.11619
Q9UMS0-3	Isoform 3 of NFU1 iron-sulfur cluster scaffold homolog, mitochondrial OS=Homo sapiens GN=NFU1 - [NFU1_HUMAN]	2.03442	0.918352	0.773704	0	1.28455
E7ESP4	Integrin alpha-2 OS=Homo sapiens GN=ITGA2 PE=3 SV=1 - [E7ESP4_HUMAN]	1.74007	1.09819	0.888175	0.881306	0.733712
Q9BPW8	Protein NipSnap homolog 1 OS=Homo sapiens GN=NIPSNAP1 PE=1 SV=1 - [NIPS1_HUMAN]	1.89402	1.19247	0.637324	1.04825	0.809479
A8KA83	cDNA FLJ78586, highly similar to Homo sapiens VAMP (vesicle-associated membrane protein)-associated protein A, 33kDa (VAPA), mRNA OS=Homo sapiens PE=2 SV=1 - [A8KA83_HUMAN]	1.72156	1.3319	0.669849	1.31858	1.17044
P61204	ADP-ribosylation factor 3 OS=Homo sapiens GN=ARF3 PE=1 SV=2 - [ARF3_HUMAN]	1.81852	1.0154	0.889167	1.19476	0.881266
B4DL49	cDNA FLJ58073, moderately similar to Cathepsin B (EC 3.4.22.1) OS=Homo sapiens PE=2 SV=1 - [B4DL49_HUMAN]	1.63514	1.26794	0.813041	0.97761	1.11711
B4DJB4	cDNA FLJ55931, highly similar to Isocitrate dehydrogenase OS=Homo sapiens PE=2 SV=1 - [B4DJB4_HUMAN]	2.09902	0.828126	0.784243	1.61291	1.26943
P37268	Squalene synthase OS=Homo sapiens GN=FDFT1 PE=1 SV=1 - [FDFT_HUMAN]	1.6333	1.17586	0.901819	1.52761	0.935132
P13073	Cytochrome c oxidase subunit 4 isoform 1, mitochondrial OS=Homo sapiens GN=COX4I1 PE=1 SV=1 - [COX41_HUMAN]	1.43237	1.18911	1.08946	0.890487	1.18225
P17301	Integrin alpha-2 OS=Homo sapiens GN=ITGA2 PE=1 SV=1 - [ITA2_HUMAN]	1.7246	1.055inf47478639	0.930773	0.918793	0.723601
P07737	Profilin-1 OS=Homo sapiens GN=PFN1 PE=1 SV=2 - [PROF1_HUMAN]	1.58939	0.96269	1.15833	0.824785	1.25141
Q658S9	Putative uncharacterized protein DKFZp666I134 (Fragment) OS=Homo sapiens GN=DKFZp666I134 PE=2 SV=1 - [Q658S9_HUMAN]	1.82148	0.732768	1.15275	0.349357	1.1053
Q03135	Caveolin-1 OS=Homo sapiens GN=CAV1 PE=1 SV=4 - [CAV1_HUMAN]	1.61877	1.21781	0.870255	1.19228	0.826569
C9JFR7	Cytochrome c (Fragment) OS=Homo sapiens GN=CYCS PE=3 SV=1 - [C9JFR7_HUMAN]	1.59657	1.2092	0.898002	0.970531	1.13034
Q9BTV4	Transmembrane protein 43 OS=Homo sapiens GN=TMEM43 PE=1 SV=1 - [TMM43_HUMAN]	1.63265	1.27279	0.796042	0.594444	0.893545
P23634-6	Isoform XB of Plasma membrane calcium-transporting ATPase 4 OS=Homo sapiens GN=ATP2B4 - [AT2B4_HUMAN]	1.99686	0.936902	0.762921	0.640976	0.656601
B3KM97	cDNA FLJ10554 fis, clone NT2RP2002385, highly similar to Synaptic glycoprotein SC2 OS=Homo sapiens PE=2 SV=1 - [B3KM97_HUMAN]	1.36721	1.49533	0.833616	1.17646	1.15004
B2R6S9	cDNA, FLJ93097, highly similar to Homo sapiens low density lipoprotein receptor-related protein associated protein 1 (LRPAP1), mRNA OS=Homo sapiens PE=2 SV=1 - [B2R6S9_HUMAN]	1.42656	0.736772	1.5284	0.471197	1.29162
P45880-2	Isoform 2 of Voltage-dependent anion-selective channel protein 2 OS=Homo sapiens GN=VDAC2 - [VDAC2_HUMAN]	1.36423	1.29679	1.02745	1.26635	1.05857
P52815	39S ribosomal protein L12, mitochondrial OS=Homo sapiens GN=MRPL12 PE=1 SV=2 - [RM12_HUMAN]	1.38806	1.33081	0.960849	1.34964	1.25313
P07195	L-lactate dehydrogenase B chain OS=Homo sapiens GN=LDHB PE=1 SV=2 - [LDHB_HUMAN]	1.68343	0.993674	1.00111	0.902228	0.989604
P51970	NADH dehydrogenase [ubiquinone] 1 alpha subcomplex subunit 8 OS=Homo sapiens GN=NDUFA8 PE=1 SV=3 - [NDUA8_HUMAN]	2.08513	0.699996	0.892785	0.810423	0.885551
P12956	X-ray repair cross-complementing protein 6 OS=Homo sapiens GN=XRCC6 PE=1 SV=2 - [XRCC6_HUMAN]	2.39443	0.636641	0.641025	0.443208	0.626555
O60664-4	Isoform 4 of Perilipin-3 OS=Homo sapiens GN=PLIN3 - [PLIN3_HUMAN]	2.11608	1.02593	0.529789	0.532795	0
Q9BUF5	Tubulin beta-6 chain OS=Homo sapiens GN=TUBB6 PE=1 SV=1 - [TBB6_HUMAN]	1.55583	0.796698	1.31833	0.511281	1.0342
P00387-2	Isoform 2 of NADH-cytochrome b5 reductase 3 OS=Homo sapiens GN=CYB5R3 - [NB5R3_HUMAN]	1.20484	1.14022	1.32271	1.24548	1.27989
Q05DH1	Proteasome subunit alpha type (Fragment) OS=Homo sapiens GN=PSMA7 PE=2 SV=1 - [Q05DH1_HUMAN]	2.01252	0.935791	0.719099	0.701244	1.19295
C9J3L8	Translocon-associated protein subunit alpha OS=Homo sapiens GN=SSR1 PE=4 SV=1 - [C9J3L8_HUMAN]	1.6792	0.867725	1.11999	1.50486	1.2848
P05023	Sodium/potassium-transporting ATPase subunit alpha-1 OS=Homo sapiens GN=ATP1A1 PE=1 SV=1 - [AT1A1_HUMAN]	1.72768	1.04321	0.895414	0.805829	0.751105
B7Z3V1	cDNA FLJ60077, highly similar to Sodium/potassium-transporting ATPase alpha-1 chain (EC 3.6.3.9) (Fragment) OS=Homo sapiens PE=2 SV=1 - [B7Z3V1_HUMAN]	1.72768	1.04321	0.895414	0.805829	0.751105
P05556	Integrin beta-1 OS=Homo sapiens GN=ITGB1 PE=1 SV=2 - [ITB1_HUMAN]	1.63648	1.0027	1.02545	0.800481	0.784517
F5GZS6	4F2 cell-surface antigen heavy chain OS=Homo sapiens GN=SLC3A2 PE=4 SV=1 - [F5GZS6_HUMAN]	1.61836	1.12569	0.918379	1.01256	0.755185
Q9NP72	Ras-related protein Rab-18 OS=Homo sapiens GN=RAB18 PE=1 SV=1 - [RAB18_HUMAN]	1.83732	0.882111	0.94089	0.94038	1.14822
Q15165	Serum paraoxonase/arylesterase 2 OS=Homo sapiens GN=PON2 PE=1 SV=3 - [PON2_HUMAN]	1.79645	1.02838	0.831421	0.821503	1.06583
P61158	Actin-related protein 3 OS=Homo sapiens GN=ACTR3 PE=1 SV=3 - [ARP3_HUMAN]	1.92992	1.17195	0.552235	0.429381	0.487591
Q14696	LDLR chaperone MESD OS=Homo sapiens GN=MESDC2 PE=1 SV=2 - [MESD_HUMAN]	1.48877	1.04823	1.11607	0.502965	1.03509
Q16836	Hydroxyacyl-coenzyme A dehydrogenase, mitochondrial OS=Homo sapiens GN=HADH PE=1 SV=3 - [HCDH_HUMAN]	1.93227	0.979948	0.738632	1.07739	1.0681
Q9P0J0	NADH dehydrogenase [ubiquinone] 1 alpha subcomplex subunit 13 OS=Homo sapiens GN=NDUFA13 PE=1 SV=3 - [NDUAD_HUMAN]	1.29522	1.20426	1.14907	1.47762	1.36639
P14625	Endoplasmin OS=Homo sapiens GN=HSP90B1 PE=1 SV=1 - [ENPL_HUMAN]	1.48399	0.894723	1.26177	0.756597	1.30252
P63261	Actin, cytoplasmic 2 OS=Homo sapiens GN=ACTG1 PE=1 SV=1 - [ACTG_HUMAN]	1.59879	1.13182	0.907877	0.849267	0.652211
B4DW52	cDNA FLJ55253, highly similar to Actin, cytoplasmic 1 OS=Homo sapiens PE=2 SV=1 - [B4DW52_HUMAN]	1.59879	1.13182	0.907877	0.849267	0.652211
P09525	Annexin A4 OS=Homo sapiens GN=ANXA4 PE=1 SV=4 - [ANXA4_HUMAN]	1.79442	0.949839	0.891782	0.844215	0.817038
Q9Y6N5	Sulfide:quinone oxidoreductase, mitochondrial OS=Homo sapiens GN=SQRDL PE=1 SV=1 - [SQRD_HUMAN]	1.4577	1.14044	1.03652	1.12495	1.09892
P98194-2	Isoform 2 of Calcium-transporting ATPase type 2C member 1 OS=Homo sapiens GN=ATP2C1 - [AT2C1_HUMAN]	1.60822	1.30947	0.716812	1.07371	0.966201
P46783	40S ribosomal protein S10 OS=Homo sapiens GN=RPS10 PE=1 SV=1 - [RS10_HUMAN]	2.94827	0.488012	0.195309	1.15879	0.346298
P05387	60S acidic ribosomal protein P2 OS=Homo sapiens GN=RPLP2 PE=1 SV=1 - [RLA2_HUMAN]	1.86734	1.13989	0.622266	1.00906	0.620327
Q9UQ80	Proliferation-associated protein 2G4 OS=Homo sapiens GN=PA2G4 PE=1 SV=3 - [PA2G4_HUMAN]	2.85374	0.357016	0.418023	0.411177	0.377847
B7Z6S1	cDNA FLJ50695, highly similar to Glucosylceramidase (EC 3.2.1.45) OS=Homo sapiens PE=2 SV=1 - [B7Z6S1_HUMAN]	1.48903	0.952086	1.18517	0.895439	1.52657
P80723	Brain acid soluble protein 1 OS=Homo sapiens GN=BASP1 PE=1 SV=2 - [BASP1_HUMAN]	1.50052	1.21458	0.911095	1.05966	0.807294
Q09666	Neuroblast differentiation-associated protein AHNAK OS=Homo sapiens GN=AHNAK PE=1 SV=2 - [AHNK_HUMAN]	1.35381	1.14402	1.12823	0.755452	0.507885
O75955	Flotillin-1 OS=Homo sapiens GN=FLOT1 PE=1 SV=3 - [FLOT1_HUMAN]	1.63806	1.01434	0.970506	0.898521	0.799908
P10114	Ras-related protein Rap-2a OS=Homo sapiens GN=RAP2A PE=1 SV=1 - [RAP2A_HUMAN]	1.23277	1.0643	1.32329	0.734383	1.38264
Q92544	Transmembrane 9 superfamily member 4 OS=Homo sapiens GN=TM9SF4 PE=1 SV=2 - [TM9S4_HUMAN]	1.81879	0.962899	0.832282	1.74935	1.14327
Q9P035	Very-long-chain (3R)-3-hydroxyacyl-[acyl-carrier protein] dehydratase 3 OS=Homo sapiens GN=PTPLAD1 PE=1 SV=2 - [HACD3_HUMAN]	1.63952	1.29078inf700056	0.683149	1.07749	0.879603
O95573	Long-chain-fatty-acid--CoA ligase 3 OS=Homo sapiens GN=ACSL3 PE=1 SV=3 - [ACSL3_HUMAN]	1.92644	0.854141	0.827572	1.0918	1.14909
P10253	Lysosomal alpha-glucosidase OS=Homo sapiens GN=GAA PE=1 SV=4 - [LYAG_HUMAN]	1.22334	1.47201	0.901693	0.935733	1.23282
P23229-4	Isoform Alpha-6X2A of Integrin alpha-6 OS=Homo sapiens GN=ITGA6 - [ITA6_HUMAN]	1.92153	0.9inf49933637534	0.760684	1.02509	0.584424
B3KVN0	cDNA FLJ16785 fis, clone NT2RI2015342, highly similar to Solute carrier family 2, facilitated glucose transporter member 1 OS=Homo sapiens PE=2 SV=1 - [B3KVN0_HUMAN]	1.92412	0.884606	0.781843	0.609633	0.593491
Q9NYU2-2	Isoform 2 of UDP-glucose:glycoprotein glucosyltransferase 1 OS=Homo sapiens GN=UGGT1 - [UGGG1_HUMAN]	2.05124	0.627681	0.910247	0.679273	1.12898
P49755	Transmembrane emp24 domain-containing protein 10 OS=Homo sapiens GN=TMED10 PE=1 SV=2 - [TMEDA_HUMAN]	1.62681	0.866041	1.09424	1.02753	1.27592
P40939	Trifunctional enzyme subunit alpha, mitochondrial OS=Homo sapiens GN=HADHA PE=1 SV=2 - [ECHA_HUMAN]	1.72351	1.03497	0.828291	1.93254	1.39769
Q9NQC3-2	Isoform 2 of Reticulon-4 OS=Homo sapiens GN=RTN4 - [RTN4_HUMAN]	1.69958	0.977598	0.908971	0.85131	0.9
B2R7W0	cDNA, FLJ93628, Homo sapiens methylene tetrahydrofolate dehydrogenase (NAD+dependent), methenyltetrahydrofolate cyclohydrolase (MTHFD2),nuclear gene encoding mitochondrial protein, mRNA OS=Homo sapiens PE=2 SV=1 - [B2R7W0_HUMAN]	1.84949	1.15654	0.579647	1.21inf850287104	1.49616
B4DJQ5	cDNA FLJ59211, highly similar to Glucosidase 2 subunit beta OS=Homo sapiens PE=2 SV=1 - [B4DJQ5_HUMAN]	1.23282	1.06451	1.28668	0.688286	1.00969
P09651-3	Isoform 2 of Heterogeneous nuclear ribonucleoprotein A1 OS=Homo sapiens GN=HNRNPA1 - [ROA1_HUMAN]	2.85401	0.268335	0.461647	0.665787	0.598034
U3KQJ1	Polymerase delta-interacting protein 2 OS=Homo sapiens GN=POLDIP2 PE=4 SV=1 - [U3KQJ1_HUMAN]	2.15165	0.67387	0.755208	0.736876	0.817494
P63000	Ras-related C3 botulinum toxin substrate 1 OS=Homo sapiens GN=RAC1 PE=1 SV=1 - [RAC1_HUMAN]	1.9757	0.700976	0.902667	0.85272	0.707744
P13010	X-ray repair cross-complementing protein 5 OS=Homo sapiens GN=XRCC5 PE=1 SV=3 - [XRCC5_HUMAN]	2.2727	0.439656	0.863368	0.600635	0.970392
Q12846	Syntaxin-4 OS=Homo sapiens GN=STX4 PE=1 SV=2 - [STX4_HUMAN]	2.9768	0.31445	0.283592	0.967907	0.537728
P11233	Ras-related protein Ral-A OS=Homo sapiens GN=RALA PE=1 SV=1 - [RALA_HUMAN]	2.11623	0.587492	0.870432	1.01523	0.864803
B2R679	cDNA, FLJ92825, highly similar to Homo sapiens SAR1a gene homolog 1 (S. cerevisiae) (SARA1), mRNA OS=Homo sapiens PE=2 SV=1 - [B2R679_HUMAN]	1.66375	0.977386	0.93023	1.07619	1.10289
Q6FG99	RPLP1 protein OS=Homo sapiens GN=RPLP1 PE=3 SV=1 - [Q6FG99_HUMAN]	1.7512	1.12215	0.69713	3.02976	1.47846
A8K6H1	cDNA FLJ76662, highly similar to Homo sapiens type 1 tumor necrosis factor receptor shedding aminopeptidase regulator, mRNA OS=Homo sapiens PE=2 SV=1 - [A8K6H1_HUMAN]	1.69241	0.759445	1.11763	0.446427	0.946064
H0YA96	Heterogeneous nuclear ribonucleoprotein D0 (Fragment) OS=Homo sapiens GN=HNRNPD PE=4 SV=1 - [H0YA96_HUMAN]	2.85869	0.409045	0.296045	0.891389	0.540502
Q13011	Delta(3,5)-Delta(2,4)-dienoyl-CoA isomerase, mitochondrial OS=Homo sapiens GN=ECH1 PE=1 SV=2 - [ECH1_HUMAN]	1.7845	1.01123	0.767556	0.715175	1.28465
O95571	Persulfide dioxygenase ETHE1, mitochondrial OS=Homo sapiens GN=ETHE1 PE=1 SV=2 - [ETHE1_HUMAN]	1.92606	0.958904	0.673991	0.947902	1.17288
Q5JR08	Rho-related GTP-binding protein RhoC (Fragment) OS=Homo sapiens GN=RHOC PE=3 SV=1 - [Q5JR08_HUMAN]	1.79987	0.958304	0.795799	0.853345	0.857702
Q9Y5U9	Immediate early response 3-interacting protein 1 OS=Homo sapiens GN=IER3IP1 PE=1 SV=1 - [IR3IP_HUMAN]	1.13777	1.30033	1.11246	0.909603	1.27666
B4DP27	cDNA FLJ52153, highly similar to Transmembrane emp24 domain-containing protein 2 OS=Homo sapiens PE=2 SV=1 - [B4DP27_HUMAN]	1.19366	1.31567	1.03844	0.793582	1.11067
Q8N983-4	Isoform 4 of 39S ribosomal protein L43, mitochondrial OS=Homo sapiens GN=MRPL43 - [RM43_HUMAN]	1.44618	1.0906	1.0105	1.08572	1.17549
B4DVE7	Annexin OS=Homo sapiens GN=ANXA11 PE=2 SV=1 - [B4DVE7_HUMAN]	1.98097	0.831758	0.732829	1.10261	0.805783
Q6ICS0	Annexin (Fragment) OS=Homo sapiens GN=ANXA11 PE=2 SV=1 - [Q6ICS0_HUMAN]	1.98097	0.831758	0.732829	1.10261	0.805783
Q8IVF2	Protein AHNAK2 OS=Homo sapiens GN=AHNAK2 PE=1 SV=2 - [AHNK2_HUMAN]	2.1724	0.677888	0.693861	0.804741	0.5345
Q99808	Equilibrative nucleoside transporter 1 OS=Homo sapiens GN=SLC29A1 PE=1 SV=3 - [S29A1_HUMAN]	1.83349	0.613835	1.09482	0	0.903866
Q02388-2	Isoform 2 of Collagen alpha-1(VII) chain OS=Homo sapiens GN=COL7A1 - [CO7A1_HUMAN]	1.95678	1.02937	0.550648	0	0.643333
Q07021	Complement component 1 Q subcomponent-binding protein, mitochondrial OS=Homo sapiens GN=C1QBP PE=1 SV=1 - [C1QBP_HUMAN] gC1qR	1.4994	0.912953	1.12385	0.987324	1.38932
P02533	Keratin, type I cytoskeletal 14 OS=Homo sapiens GN=KRT14 PE=1 SV=4 - [K1C14_HUMAN]	0.296614	1.6519	1.58758	1.27346	1.25584
B2RDY9	Adenylyl cyclase-associated protein OS=Homo sapiens PE=2 SV=1 - [B2RDY9_HUMAN]	1.57475	0.853313	1.10533	0.749819	1.18398
Q9H9B4	Sideroflexin-1 OS=Homo sapiens GN=SFXN1 PE=1 SV=4 - [SFXN1_HUMAN]	1.59428	0.982077	0.956709	0.871814	0.886198
Q562R1	Beta-actin-like protein 2 OS=Homo sapiens GN=ACTBL2 PE=1 SV=2 - [ACTBL_HUMAN]	1.74158	0.801282	0.987886	0.935539	0.614941
Q3LIE7	Putative uncharacterized protein Nbla03646 OS=Homo sapiens GN=Nbla03646 PE=2 SV=1 - [Q3LIE7_HUMAN]	1.93069	0.748016	0.851285	1.12068	0.959333
Q9NX63	Coiled-coil-helix-coiled-coil-helix domain-containing protein 3, mitochondrial OS=Homo sapiens GN=CHCHD3 PE=1 SV=1 - [CHCH3_HUMAN]	1.60577	1.1575	0.765351	1.26149	1.04783
A8K132	cDNA FLJ75476, highly similar to Homo sapiens glutaminase (GLS), mRNA OS=Homo sapiens PE=2 SV=1 - [A8K132_HUMAN]	1.86011	0.751062	0.9157	0.957198	1.68051
B3KPC7	Actin-related protein 2/3 complex subunit 5 OS=Homo sapiens PE=2 SV=1 - [B3KPC7_HUMAN]	1.39172	1.29661	0.829622	0	0.515616
P61586	Transforming protein RhoA OS=Homo sapiens GN=RHOA PE=1 SV=1 - [RHOA_HUMAN]	1.90223	0.958304	0.655092	0.892181	0.771884
P07237	Protein disulfide-isomerase OS=Homo sapiens GN=P4HB PE=1 SV=3 - [PDIA1_HUMAN]	1.37212	0.788868	1.35175	0.642689	1.24217
Q0QEY7	Succinate dehydrogenase complex subunit B (Fragment) OS=Homo sapiens GN=SDHB PE=2 SV=1 - [Q0QEY7_HUMAN]	1.5837	1.05412	0.873161	0.960636	1.23286
A8K2Q6	Peptidyl-prolyl cis-trans isomerase OS=Homo sapiens PE=2 SV=1 - [A8K2Q6_HUMAN]	2.05546	0.683195	0.772329	0.603445	0.341737
O94925-3	Isoform 3 of Glutaminase kidney isoform, mitochondrial OS=Homo sapiens GN=GLS - [GLSK_HUMAN]	1.81888	0.775548	0.9157	0.957198	1.68051
P19012	Keratin, type I cytoskeletal 15 OS=Homo sapiens GN=KRT15 PE=1 SV=3 - [K1C15_HUMAN]	0.390483	0.878976	2.23933	1.23493	2.01819
P98172	Ephrin-B1 OS=Homo sapiens GN=EFNB1 PE=1 SV=1 - [EFNB1_HUMAN]	1.81428	0.498972	1.19361	0	1.31778
Q9BWM7	Sideroflexin-3 OS=Homo sapiens GN=SFXN3 PE=1 SV=2 - [SFXN3_HUMAN]	1.98396	0.666987	0.853288	1.01077	0.538479
P08238	Heat shock protein HSP 90-beta OS=Homo sapiens GN=HSP90AB1 PE=1 SV=4 - [HS90B_HUMAN]	1.52188	0.859575	1.12257	0.783014	1.19284
P62847-2	Isoform 2 of 40S ribosomal protein S24 OS=Homo sapiens GN=RPS24 - [RS24_HUMAN]	3.03176	0.23951inf1175443	0.229038	1.27532	0.287608
B4DF70	cDNA FLJ60461, highly similar to Peroxiredoxin-2 (EC 1.11.1.15) OS=Homo sapiens PE=2 SV=1 - [B4DF70_HUMAN]	1.90183	0.637116	0.959825	0.519264	0.757286
O60762	Dolichol-phosphate mannosyltransferase OS=Homo sapiens GN=DPM1 PE=1 SV=1 - [DPM1_HUMAN]	1.45774	0.910399	1.13018	1.03856	0.683429
B4DT77	Annexin OS=Homo sapiens GN=ANXA7 PE=2 SV=1 - [B4DT77_HUMAN]	1.98128	0.817749	0.688231	0.949737	0.742362
P09669	Cytochrome c oxidase subunit 6C OS=Homo sapiens GN=COX6C PE=1 SV=2 - [COX6C_HUMAN]	1.26557	0.773377	1.44689	1.20238	1.66512
B5BU72	Phosphatidylinositol-binding clathrin assembly protein isoform 2 OS=Homo sapiens GN=PICALM PE=2 SV=1 - [B5BU72_HUMAN]	1.61087	0.748959	1.12471	2.17686	1.43531
P31947	14-3-3 protein sigma OS=Homo sapiens GN=SFN PE=1 SV=1 - [1433S_HUMAN]	1.49004	0.709282	1.28337	0.836985	0.97873
B4E2B5	cDNA FLJ53959, highly similar to Mitochondrial inner membrane protein OS=Homo sapiens PE=2 SV=1 - [B4E2B5_HUMAN]	0.615594	1.98299	0.883398	1.83507752inf702	1.0338
Q9H488	GDP-fucose protein O-fucosyltransferase 1 OS=Homo sapiens GN=POFUT1 PE=1 SV=1 - [OFUT1_HUMAN]	2.37283	0.368075	0.738398	0.507673	0.989414
Q99798	Aconitate hydratase, mitochondrial OS=Homo sapiens GN=ACO2 PE=1 SV=2 - [ACON_HUMAN]	1.05145	1.38008	1.04747	1.29318	1.56492
P50454	Serpin H1 OS=Homo sapiens GN=SERPINH1 PE=1 SV=2 - [SERPH_HUMAN]	1.42083	0.843439	1.21203	0.62222	1.13226
B4DMF5	Glutamate dehydrogenase OS=Homo sapiens PE=2 SV=1 - [B4DMF5_HUMAN]	1.70163	1.05723	0.707637	1.735865859inf97	1.14921
Q15738	Sterol-4-alpha-carboxylate 3-dehydrogenase, decarboxylating OS=Homo sapiens GN=NSDHL PE=1 SV=2 - [NSDHL_HUMAN]	1.26529	1.35152	0.848597	1.01865	0.881349
Q8N995	cDNA FLJ38173 fis, clone FCBBF1000053, highly similar to HYDROXYMETHYLGLUTARYL-COA SYNTHASE, CYTOPLASMIC OS=Homo sapiens PE=2 SV=1 - [Q8N995_HUMAN]	2.10684	0.728156	0.623363	0	0.758225
Q99714	3-hydroxyacyl-CoA dehydrogenase type-2 OS=Homo sapiens GN=HSD17B10 PE=1 SV=3 - [HCD2_HUMAN]	1.84166	0.884927	0.731595	1.24474	1.19755
Q9H845	Acyl-CoA dehydrogenase family member 9, mitochondrial OS=Homo sapiens GN=ACAD9 PE=1 SV=1 - [ACAD9_HUMAN]	1.69629	1.13044	0.628592	1.00798	1.44354
P12236	ADP/ATP translocase 3 OS=Homo sapiens GN=SLC25A6 PE=1 SV=4 - [ADT3_HUMAN]	1.51551	0.952572	0.984588	1.02347	0.841341
Q562L9	Actin-like protein (Fragment) OS=Homo sapiens GN=ACT PE=3 SV=1 - [Q562L9_HUMAN]	1.38739	1.15989	0.904783	0.83433	0.638186
D3DUZ3	Interferon, gamma-inducible protein 16, isoform CRA_a OS=Homo sapiens GN=IFI16 PE=4 SV=1 - [D3DUZ3_HUMAN]	1.83214	1.1286	0.489279	1.09123	0.716026
P25705	ATP synthase subunit alpha, mitochondrial OS=Homo sapiens GN=ATP5A1 PE=1 SV=1 - [ATPA_HUMAN]	1.41783	1.06936	0.95612	1.87147	1.56452
O43865	Putative adenosylhomocysteinase 2 OS=Homo sapiens GN=AHCYL1 PE=1 SV=2 - [SAHH2_HUMAN]	1.78245	0.738306	0.920316	0.594628	0.489259
Q5JQ44	Putative uncharacterized protein DKFZp547A0616 (Fragment) OS=Homo sapiens GN=DKFZp547A0616 PE=2 SV=1 - [Q5JQ44_HUMAN]	1.52796	0.897815	1.01361	0.684126	1.06068
P62805	Histone H4 OS=Homo sapiens GN=HIST1H4A PE=1 SV=2 - [H4_HUMAN]	1.36016	0.581059	1.49383	1.35009	1.57037
Q13753	Laminin subunit gamma-2 OS=Homo sapiens GN=LAMC2 PE=1 SV=2 - [LAMC2_HUMAN]	1.04098	1.24207	1.14801	0.751862	0.980924
Q16740	Putative ATP-dependent Clp protease proteolytic subunit, mitochondrial OS=Homo sapiens GN=CLPP PE=1 SV=1 - [CLPP_HUMAN]	1.97941	0.503737	0.94740inf6456093	0	0.75846
Q00325-2	Isoform B of Phosphate carrier protein, mitochondrial OS=Homo sapiens GN=SLC25A3 - [MPCP_HUMAN]	1.35462	1.11486	0.959438	1.12792	1.01841
P37802	Transgelin-2 OS=Homo sapiens GN=TAGLN2 PE=1 SV=3 - [TAGL2_HUMAN]	1.39943	0.817637	1.20981	0.921945	0.959111
E9PE17	28S ribosomal protein S17, mitochondrial (Fragment) OS=Homo sapiens GN=MRPS17 PE=3 SV=1 - [E9PE17_HUMAN]	1.30657	0.854088	1.26398	1.04498	0
P16070-8	Isoform 8 of CD44 antigen OS=Homo sapiens GN=CD44 - [CD44_HUMAN]	1.7002	0.907478	0.815351	0.67054	0.326614
F8VZJ2	Nascent polypeptide-associated complex subunit alpha OS=Homo sapiens GN=NACA PE=4 SV=1 - [F8VZJ2_HUMAN]	2.71589	0.451952	0.2534	0.784827	0.356293
Q96CS3	FAS-associated factor 2 OS=Homo sapiens GN=FAF2 PE=1 SV=2 - [FAF2_HUMAN]	1.27227	1.19197	0.951449	1.26908	0.836786
Q53Z63	5'-nucleotidase OS=Homo sapiens GN=NT5E PE=2 SV=1 - [Q53Z63_HUMAN]	1.3367	0.662241	1.41621	0.674441	1.03605
P62745	Rho-related GTP-binding protein RhoB OS=Homo sapiens GN=RHOB PE=1 SV=1 - [RHOB_HUMAN]	1.95875	0.559188	0.894778	0.755073	0.8622
P55084	Trifunctional enzyme subunit beta, mitochondrial OS=Homo sapiens GN=HADHB PE=1 SV=3 - [ECHB_HUMAN]	1.77281	1.03856	0.595836	1.81185	1.34814
O00151	PDZ and LIM domain protein 1 OS=Homo sapiens GN=PDLIM1 PE=1 SV=4 - [PDLI1_HUMAN]	1.81539	0.666014	0.923151	0.661378	0.432931
P62753	40S ribosomal protein S6 OS=Homo sapiens GN=RPS6 PE=1 SV=1 - [RS6_HUMAN]	2.62881	0.608117	0.165425	1.02032	0.354059
Q27J81-2	Isoform 2 of Inverted formin-2 OS=Homo sapiens GN=INF2 - [INF2_HUMAN]	2.34327	0.584644	0.47196	0.982239	0.578676
P62081	40S ribosomal protein S7 OS=Homo sapiens GN=RPS7 PE=1 SV=1 - [RS7_HUMAN]	2.70596	0.275228	0.416006	1.22918	0.430385
Q9Y5L4	Mitochondrial import inner membrane translocase subunit Tim13 OS=Homo sapiens GN=TIMM13 PE=1 SV=1 - [TIM13_HUMAN]	1.62153	0.855491	0.917318	0.98373	1.04464
Q9NRP0	Oligosaccharyltransferase complex subunit OSTC OS=Homo sapiens GN=OSTC PE=1 SV=1 - [OSTC_HUMAN]	2.06038	0.925644	0.407156	1.21759	0.930396
P06576	ATP synthase subunit beta, mitochondrial OS=Homo sapiens GN=ATP5B PE=1 SV=3 - [ATPB_HUMAN]	1.06755	1.35035	0.974994	1.98319	1.44348
Q9BS26	Endoplasmic reticulum resident protein 44 OS=Homo sapiens GN=ERP44 PE=1 SV=1 - [ERP44_HUMAN]	1.37221	0.927859	1.09072	0.543083	1.05886
F8W7Q4	Protein FAM162A OS=Homo sapiens GN=FAM162A PE=4 SV=1 - [F8W7Q4_HUMAN]	1.46642	0.850538	1.07348	1.14748	1.09323
Q8WUD1	Ras-related protein Rab-2B OS=Homo sapiens GN=RAB2B PE=1 SV=1 - [RAB2B_HUMAN]	1.66868	0.806762	0.914787	1.13055	1.07554
P49189	4-trimethylaminobutyraldehyde dehydrogenase OS=Homo sapiens GN=ALDH9A1 PE=1 SV=3 - [AL9A1_HUMAN]	1.34066	1.11672	0.932052	0.865105	1.2773
Q13451	Peptidyl-prolyl cis-trans isomerase FKBP5 OS=Homo sapiens GN=FKBP5 PE=1 SV=2 - [FKBP5_HUMAN]	1.78403	0.830633	0.774314	0	0.896172
P11234	Ras-related protein Ral-B OS=Homo sapiens GN=RALB PE=1 SV=1 - [RALB_HUMAN]	2.16826	0.505414	0.708717	1.06347	0.547221
Q9H936	Mitochondrial glutamate carrier 1 OS=Homo sapiens GN=SLC25A22 PE=1 SV=1 - [GHC1_HUMAN]	2.02757	0.75706	0.596227	1.16703	0.790481
Q9BRR6-2	Isoform 2 of ADP-dependent glucokinase OS=Homo sapiens GN=ADPGK - [ADPGK_HUMAN]	1.32167	1.20142	0.856748	0.938301	1.0353
Q8NC51-3	Isoform 3 of Plasminogen activator inhibitor 1 RNA-binding protein OS=Homo sapiens GN=SERBP1 - [PAIRB_HUMAN]	2.36279	0.768261	0.248698	0.660807	0.349073
P07099	Epoxide hydrolase 1 OS=Homo sapiens GN=EPHX1 PE=1 SV=1 - [HYEP_HUMAN]	2.03141	0.477641	0.865802	0.530226	1.33155
P36551	Coproporphyrinogen-III oxidase, mitochondrial OS=Homo sapiens GN=CPOX PE=1 SV=3 - [HEM6_HUMAN]	1.55812	0.827937	0.984369	0.74658	1.18995
Q00610-2	Isoform 2 of Clathrin heavy chain 1 OS=Homo sapiens GN=CLTC - [CLH1_HUMAN]	1.68726	0.88029	0.801175	2.22483	1.11847
P62258	14-3-3 protein epsilon OS=Homo sapiens GN=YWHAE PE=1 SV=1 - [1433E_HUMAN]	1.53176	0.632075	1.19876	0.774213	0.885161
Q6KB66-2	Isoform 2 of Keratin, type II cytoskeletal 80 OS=Homo sapiens GN=KRT80 - [K2C80_HUMAN]	0.43036	0.411876	2.51809	1.54368	2.00105
O75396	Vesicle-trafficking protein SEC22b OS=Homo sapiens GN=SEC22B PE=1 SV=4 - [SC22B_HUMAN]	1.43051	0.719986	1.20924	0.7870748539inf86	1.1371
P00558	Phosphoglycerate kinase 1 OS=Homo sapiens GN=PGK1 PE=1 SV=3 - [PGK1_HUMAN]	1.64235	0.9076inf34025899	0.803008	0.758171	0.740704
Q15758	Neutral amino acid transporter B(0) OS=Homo sapiens GN=SLC1A5 PE=1 SV=2 - [AAAT_HUMAN]	1.55305	0.842354	0.95748	0.815538	1.01393
P05141	ADP/ATP translocase 2 OS=Homo sapiens GN=SLC25A5 PE=1 SV=7 - [ADT2_HUMAN]	1.57252	0.844364	0.933608	1.01711	0.83075
Q9BT09	Protein canopy homolog 3 OS=Homo sapiens GN=CNPY3 PE=1 SV=1 - [CNPY3_HUMAN]	1.02643	1.05814	1.26411	0.824472	0.936183
P61981	14-3-3 protein gamma OS=Homo sapiens GN=YWHAG PE=1 SV=2 - [1433G_HUMAN]	1.48115	0.628584	1.23737	0.774213	0.907022
P31946-2	Isoform Short of 14-3-3 protein beta/alpha OS=Homo sapiens GN=YWHAB - [1433B_HUMAN]	1.48805	0.628584	1.22965	0.774213	0.901364
Q9Y282	Endoplasmic reticulum-Golgi intermediate compartment protein 3 OS=Homo sapiens GN=ERGIC3 PE=1 SV=1 - [ERGI3_HUMAN]	2.01505	0.775733	0.554509	1.35033	1.12986
P35221	Catenin alpha-1 OS=Homo sapiens GN=CTNNA1 PE=1 SV=1 - [CTNA1_HUMAN]	1.75272	0.886786	0.705396	0.63222	0.522901
P00338	L-lactate dehydrogenase A chain OS=Homo sapiens GN=LDHA PE=1 SV=2 - [LDHA_HUMAN]	1.46358	0.967217	0.90991	0.835381	0.987999
Q9BYC9	39S ribosomal protein L20, mitochondrial OS=Homo sapiens GN=MRPL20 PE=1 SV=1 - [RM20_HUMAN]	1.8067	0.625905	0.904449	0	1.47326
B5BUB5	Autoantigen La (Fragment) OS=Homo sapiens GN=SSB PE=2 SV=1 - [B5BUB5_HUMAN]	1.57117	0.717243	1.04375	0.272inf6inf6321	0.744092
P07339	Cathepsin D OS=Homo sapiens GN=CTSD PE=1 SV=1 - [CATD_HUMAN]	1.56804	0.812973	0.9432	1.03371	1.20627
Q56VL3	OCIA domain-containing protein 2 OS=Homo sapiens GN=OCIAD2 PE=1 SV=1 - [OCAD2_HUMAN]	1.42535	1.2372	0.6562	1.60883	1.06295
J3QR09	Ribosomal protein L19 OS=Homo sapiens GN=RPL19 PE=3 SV=1 - [J3QR09_HUMAN]	2.68964	0.404013	0.223059	0.688497	0.384835
P53621	Coatomer subunit alpha OS=Homo sapiens GN=COPA PE=1 SV=2 - [COPA_HUMAN]	1.31158	0.95872	1.0396	0.592985	0.770091
C9J4Z3	60S ribosomal protein L37a OS=Homo sapiens GN=RPL37A PE=4 SV=1 - [C9J4Z3_HUMAN]	2.45276	0.679228	0.177273	1.1315	0.275718
P07602	Prosaposin OS=Homo sapiens GN=PSAP PE=1 SV=2 - [SAP_HUMAN]	1.44266	0.806395	1.06016	1.14517	1.15509
P55072	Transitional endoplasmic reticulum ATPase OS=Homo sapiens GN=VCP PE=1 SV=4 - [TERA_HUMAN]	1.44755	0.891633	0.969394	0.833431	1.02888
P51571	Translocon-associated protein subunit delta OS=Homo sapiens GN=SSR4 PE=1 SV=1 - [SSRD_HUMAN]	1.36606	1.21674	0.720433	1.63488	0.989145
Q13637	Ras-related protein Rab-32 OS=Homo sapiens GN=RAB32 PE=1 SV=3 - [RAB32_HUMAN]	1.48953	0.813199	1.00032	0.740553	0.91327
Q96I99	Succinyl-CoA ligase [GDP-forming] subunit beta, mitochondrial OS=Homo sapiens GN=SUCLG2 PE=1 SV=2 - [SUCB2_HUMAN]	1.66993	0.804619	0.828067	1.12672	1.19863
P08670	Vimentin OS=Homo sapiens GN=VIM PE=1 SV=4 - [VIME_HUMAN]	2.15369	0.48228	0.664797	0.380315	0.734902
P18031	Tyrosine-protein phosphatase non-receptor type 1 OS=Homo sapiens GN=PTPN1 PE=1 SV=1 - [PTN1_HUMAN]	1.55645	1.00433	0.736972	1.41593	0.992828
P07900	Heat shock protein HSP 90-alpha OS=Homo sapiens GN=HSP90AA1 PE=1 SV=5 - [HS90A_HUMAN]	1.33903	0.73675	1.22145	0.812622	1.27143
Q86V48-2	Isoform 2 of Leucine zipper protein 1 OS=Homo sapiens GN=LUZP1 - [LUZP1_HUMAN]	1.1526	0.641666	1.49947	1.53452	0
O95831-3	Isoform 3 of Apoptosis-inducing factor 1, mitochondrial OS=Homo sapiens GN=AIFM1 - [AIFM1_HUMAN]	1.20427	1.01139	1.07597	0.949788	1.28695
A8K6K8	cDNA FLJ77325 OS=Homo sapiens PE=2 SV=1 - [A8K6K8_HUMAN]	1.57478	1.13291	0.583256	1.19795	0.635547
Q9HCY8	Protein S100-A14 OS=Homo sapiens GN=S100A14 PE=1 SV=1 - [S10AE_HUMAN]	1.35541	1.07086	0.863098	0.687093	0.654173
Q9UHX1-4	Isoform 4 of Poly(U)-binding-splicing factor PUF60 OS=Homo sapiens GN=PUF60 - [PUF60_HUMAN]	2.12801	0.678605	0.481334	0.899034	3.55025
Q01105	Protein SET OS=Homo sapiens GN=SET PE=1 SV=3 - [SET_HUMAN]	1.47846	0.639083	1.16987	0.400441	0.735636
B2RCX0	cDNA, FLJ96345, Homo sapiens SET translocation (myeloid leukemia-associated) (SET),mRNA OS=Homo sapiens PE=2 SV=1 - [B2RCX0_HUMAN]	1.47846	0.639083	1.16987	0.400441	0.735636
P60468	Protein transport protein Sec61 subunit beta OS=Homo sapiens GN=SEC61B PE=1 SV=2 - [SC61B_HUMAN]	0.706483	1.08211	1.49331	1.95039	1.55146
Q6FG43	FLOT2 protein OS=Homo sapiens GN=FLOT2 PE=2 SV=1 - [Q6FG43_HUMAN]	1.34264	1.03663	0.901865	0.926643	0.677444
Q96HS1	Serine/threonine-protein phosphatase PGAM5, mitochondrial OS=Homo sapiens GN=PGAM5 PE=1 SV=2 - [PGAM5_HUMAN]	0.972916	1.47312	0.833074	1.09358	1.32534
Q9BSJ8	Extended synaptotagmin-1 OS=Homo sapiens GN=ESYT1 PE=1 SV=1 - [ESYT1_HUMAN]	1.76946	0.754463	0.752472	1.44523	1.03021
P27348	14-3-3 protein theta OS=Homo sapiens GN=YWHAQ PE=1 SV=1 - [1433T_HUMAN]	1.44683	0.632918	1.19621	0.774213	0.876851
P06733	Alpha-enolase OS=Homo sapiens GN=ENO1 PE=1 SV=2 - [ENOA_HUMAN]	1.90556	0.6077248497inf59	0.762431	0.864612	0.854425
G3V203	60S ribosomal protein L18 OS=Homo sapiens GN=RPL18 PE=3 SV=1 - [G3V203_HUMAN]	2.5914	0.497307	0.184699	0.740879	0.38139
Q9BU23-2	Isoform 2 of Lipase maturation factor 2 OS=Homo sapiens GN=LMF2 - [LMF2_HUMAN]	1.97076	0.58268inf1210366	0.717329	0	0.52676
P12235	ADP/ATP translocase 1 OS=Homo sapiens GN=SLC25A4 PE=1 SV=4 - [ADT1_HUMAN]	1.30984	0.937561	1.02112	0.971048	1.05173
Q8NBJ5	Procollagen galactosyltransferase 1 OS=Homo sapiens GN=COLGALT1 PE=1 SV=1 - [GT251_HUMAN]	1.17458	1.02364	1.06787	0.740398	1.0588
B4DM74	60S ribosomal protein L18a OS=Homo sapiens PE=2 SV=1 - [B4DM74_HUMAN]	2.5518	0.483689	0.229317	0.78111	0.355023
P27635	60S ribosomal protein L10 OS=Homo sapiens GN=RPL10 PE=1 SV=4 - [RL10_HUMAN]	2.64564	0.373608	0.243401	0.621805	0.294595
G3V192	Ferritin OS=Homo sapiens GN=FTH1 PE=3 SV=1 - [G3V192_HUMAN]	1.49244	0.515875	1.25402	0.454647	0.887474
P63104	14-3-3 protein zeta/delta OS=Homo sapiens GN=YWHAZ PE=1 SV=1 - [1433Z_HUMAN]	1.37964	0.733147	1.14893	0.773421	0.891096
P46778	60S ribosomal protein L21 OS=Homo sapiens GN=RPL21 PE=1 SV=2 - [RL21_HUMAN]	2.79381	0.267658	0.199899	0.608239	0.29025
B7Z2V6	cDNA FLJ53889, highly similar to Vacuolar ATP synthase catalytic subunit A, ubiquitous isoform (EC 3.6.3.14) OS=Homo sapiens PE=2 SV=1 - [B7Z2V6_HUMAN]	1.29881	1.15413	0.806851	0	0
B4E324	cDNA FLJ60397, highly similar to Lysosomal protective protein (EC 3.4.16.5) OS=Homo sapiens PE=2 SV=1 - [B4E324_HUMAN]	1.5658	1.13125	0.562046	1.27074	1.12565
B4DV94	cDNA FLJ58285, highly similar to Homo sapiens pre-B-cell leukemia transcription factor interacting protein 1 (PBXIP1), mRNA OS=Homo sapiens PE=2 SV=1 - [B4DV94_HUMAN]	1.08577	1.46538	0.707716	1.72428	0.860783
P19784	Casein kinase II subunit alpha' OS=Homo sapiens GN=CSNK2A2 PE=1 SV=1 - [CSK22_HUMAN]	0.167448	0.793862	2.29468	0	2.70407
Q07065	Cytoskeleton-associated protein 4 OS=Homo sapiens GN=CKAP4 PE=1 SV=2 - [CKAP4_HUMAN]	1.79523	0.947864	0.511046	2.3776	1.2407
B2R8J0	cDNA, FLJ93923, highly similar to Homo sapiens UDP-N-acetyl-alpha-D-galactosamine:polypeptide N-acetylgalactosaminyltransferase 3 (GalNAc-T3) (GALNT3), mRNA OS=Homo sapiens PE=2 SV=1 - [B2R8J0_HUMAN]	1.65264	0.942883	0.658228	1.72859	1.61341
P50148	Guanine nucleotide-binding protein G(q) subunit alpha OS=Homo sapiens GN=GNAQ PE=1 SV=4 - [GNAQ_HUMAN]	1.01728	1.40582	0.828892	0.786129	0.700026
B4DY23	cDNA FLJ61188, highly similar to Basigin OS=Homo sapiens PE=2 SV=1 - [B4DY23_HUMAN]	1.51417	0.901557	0.834868	0.810161	0.793892
Q15907	Ras-related protein Rab-11B OS=Homo sapiens GN=RAB11B PE=1 SV=4 - [RB11B_HUMAN]	1.59593	0.86641	0.786757	0.943732	0.886312
V5NQQ8	MHC class I antigen (Fragment) OS=Homo sapiens GN=HLA-C PE=4 SV=1 - [V5NQQ8_HUMAN]	1.63132	0.421508	1.18915	2.71784	1.4774
G5E9W7	28S ribosomal protein S22, mitochondrial OS=Homo sapiens GN=MRPS22 PE=4 SV=1 - [G5E9W7_HUMAN]	1.52218	0.610621	1.10839	0.667698	1.55827
Q562V5	Actin-like protein (Fragment) OS=Homo sapiens GN=ACT PE=3 SV=1 - [Q562V5_HUMAN]	1.23085	1.18142	0.827486	0.840342	0.280065
P26373	60S ribosomal protein L13 OS=Homo sapiens GN=RPL13 PE=1 SV=4 - [RL13_HUMAN]	2.7094	0.383inf274432814	0.147085	0.865524	0.400142
P62241	40S ribosomal protein S8 OS=Homo sapiens GN=RPS8 PE=1 SV=2 - [RS8_HUMAN]	2.48462	0.466831	0.286085	0.861089	0.364607
A8K766	cDNA FLJ77343, highly similar to Homo sapiens electron-transfer-flavoprotein, beta polypeptide(ETFB), mRNA OS=Homo sapiens PE=2 SV=1 - [A8K766_HUMAN]	1.11927	1.14395	0.973788	1.32146	1.30264
P39656	Dolichyl-diphosphooligosaccharide--protein glycosyltransferase 48 kDa subunit OS=Homo sapiens GN=DDOST PE=1 SV=4 - [OST48_HUMAN]	1.43925	0.996486	0.800816	1.3317	1.19583
O00154	Cytosolic acyl coenzyme A thioester hydrolase OS=Homo sapiens GN=ACOT7 PE=1 SV=3 - [BACH_HUMAN]	1.61623	0.918037	0.698172	0.926433	1.75192
Q9UHA4	Ragulator complex protein LAMTOR3 OS=Homo sapiens GN=LAMTOR3 PE=1 SV=1 - [LTOR3_HUMAN]	0.967868	1.14692	1.11349	1.03983	1.35043
Q96FQ6	Protein S100-A16 OS=Homo sapiens GN=S100A16 PE=1 SV=1 - [S10AG_HUMAN]	1.55313	0.757133	0.916388	0.853312	0.766862
P11940	Polyadenylate-binding protein 1 OS=Homo sapiens GN=PABPC1 PE=1 SV=2 - [PABP1_HUMAN]	2.55562	0.476866	0.190516	0.825717	0.273215
P30837	Aldehyde dehydrogenase X, mitochondrial OS=Homo sapiens GN=ALDH1B1 PE=1 SV=3 - [AL1B1_HUMAN]	1.33451	1.11499	0.765836	1.00981	1.44781
B2R6J3	cDNA, FLJ92974, highly similar to Homo sapiens methylmalonic aciduria (cobalamin deficiency) type B(MMAB), mRNA OS=Homo sapiens PE=2 SV=1 - [B2R6J3_HUMAN]	1.61832	0.660401	0.9304847inf80851	1.42162	1.52502
P62072	Mitochondrial import inner membrane translocase subunit Tim10 OS=Homo sapiens GN=TIMM10 PE=1 SV=1 - [TIM10_HUMAN]	0	1.40485	1.80382	2.99469	1.54105
Q8N5K1	CDGSH iron-sulfur domain-containing protein 2 OS=Homo sapiens GN=CISD2 PE=1 SV=1 - [CISD2_HUMAN]	2.42089	0.607269	0.179322	1.04613	0.846122
P16278-3	Isoform 3 of Beta-galactosidase OS=Homo sapiens GN=GLB1 - [BGAL_HUMAN]	1.33228	0.992809	0.87947	0.853476	1.20985
P46777	60S ribosomal protein L5 OS=Homo sapiens GN=RPL5 PE=1 SV=3 - [RL5_HUMAN]	2.40261	0.520826	0.279073	0.858475	0.40233
P48047	ATP synthase subunit O, mitochondrial OS=Homo sapiens GN=ATP5O PE=1 SV=1 - [ATPO_HUMAN]	1.41548	1.01878	0.767681	1.68384	1.47687
L0R5C4	Alternative protein POTEM OS=Homo sapiens GN=POTEM PE=3 SV=1 - [L0R5C4_HUMAN]	1.08946	1.03997	1.07186	0.75452	0.752429
Q15365	Poly(rC)-binding protein 1 OS=Homo sapiens GN=PCBP1 PE=1 SV=2 - [PCBP1_HUMAN]	1.93166	0.539134	0.729408	0.936455	0.583906
Q16543	Hsp90 co-chaperone Cdc37 OS=Homo sapiens GN=CDC37 PE=1 SV=1 - [CDC37_HUMAN]	0.927847	1.01313	1.25684	0	1.27833
B4E3E6	cDNA FLJ58832, highly similar to Heterogeneous nuclear ribonucleoprotein A3 OS=Homo sapiens PE=2 SV=1 - [B4E3E6_HUMAN]	1.92957	0.45574	0.809168	0.737547	0
P61254	60S ribosomal protein L26 OS=Homo sapiens GN=RPL26 PE=1 SV=1 - [RL26_HUMAN]	2.56101	0.366451	0.264135	0.64766	0.239196
Q3ZCQ8	Mitochondrial import inner membrane translocase subunit TIM50 OS=Homo sapiens GN=TIMM50 PE=1 SV=2 - [TIM50_HUMAN]	1.50595	0.693999	0.990204	1.03924	1.16144
B4DJQ8	cDNA FLJ55694, highly similar to Dipeptidyl-peptidase 1 (EC 3.4.14.1) OS=Homo sapiens PE=2 SV=1 - [B4DJQ8_HUMAN]	1.inf31573776861	1.0677	1.02135	1.42736	1.34215
H9RAX1	Cytochrome c oxidase subunit 2 OS=Homo sapiens GN=COX2 PE=3 SV=1 - [H9RAX1_HUMAN]	1.27133	0.838382	1.07679	1.19804	1.06265
Q8N4H5	Mitochondrial import receptor subunit TOM5 homolog OS=Homo sapiens GN=TOMM5 PE=1 SV=1 - [TOM5_HUMAN]	0.820072	0.964648	1.39944	1.06137	1.05706
B7Z4V2	cDNA FLJ51907, highly similar to Stress-70 protein, mitochondrial OS=Homo sapiens PE=2 SV=1 - [B7Z4V2_HUMAN]	1.27476	1.00011	0.909052	1.28863	1.35059
Q9UJS0	Calcium-binding mitochondrial carrier protein Aralar2 OS=Homo sapiens GN=SLC25A13 PE=1 SV=2 - [CMC2_HUMAN]	1.61171	0.831727	0.737076	1.23414	1.09098
P63096	Guanine nucleotide-binding protein G(i) subunit alpha-1 OS=Homo sapiens GN=GNAI1 PE=1 SV=2 - [GNAI1_HUMAN]	1.50179	0.886978	0.789742	0.777503	0.735053
P28331	NADH-ubiquinone oxidoreductase 75 kDa subunit, mitochondrial OS=Homo sapiens GN=NDUFS1 PE=1 SV=3 - [NDUS1_HUMAN]	1.4539	0.889626	0.833801	1.27283	1.17039
Q15847	Adipogenesis regulatory factor OS=Homo sapiens GN=ADIRF PE=1 SV=1 - [ADIRF_HUMAN]	1.43326	0.934174	0.808892	0.752395	0.626052
B4DFL1	Dihydrolipoyl dehydrogenase OS=Homo sapiens PE=2 SV=1 - [B4DFL1_HUMAN]	1.72632	0.762793	0.687154	1.28659	1.45305
Q9UJZ1	Stomatin-like protein 2, mitochondrial OS=Homo sapiens GN=STOML2 PE=1 SV=1 - [STML2_HUMAN]	1.09954	1.10192	0.971598	1.05529	1.17867
Q13423	NAD(P) transhydrogenase, mitochondrial OS=Homo sapiens GN=NNT PE=1 SV=3 - [NNTM_HUMAN]	1.25824	1.07487	0.839356	0.85684	1.22505
Q14697	Neutral alpha-glucosidase AB OS=Homo sapiens GN=GANAB PE=1 SV=3 - [GANAB_HUMAN]	1.23106	0.775808	1.16551	0.591059	1.1364
Q14697-2	Isoform 2 of Neutral alpha-glucosidase AB OS=Homo sapiens GN=GANAB - [GANAB_HUMAN]	1.23106	0.775808	1.16551	0.591059	1.1364
P08648	Integrin alpha-5 OS=Homo sapiens GN=ITGA5 PE=1 SV=2 - [ITA5_HUMAN]	2.15195	0.599948	0.419315	0.525694	0.461742
P23396	40S ribosomal protein S3 OS=Homo sapiens GN=RPS3 PE=1 SV=2 - [RS3_HUMAN]	2.41702	0.448325	0.304058	0.773204	0.397929
Q6NSD4	Glutathione peroxidase OS=Homo sapiens GN=GPX1 PE=2 SV=1 - [Q6NSD4_HUMAN]	1.0639	1.30488	0.797987	1.20842	1.0618
P21397	Amine oxidase [flavin-containing] A OS=Homo sapiens GN=MAOA PE=1 SV=1 - [AOFA_HUMAN]	1.22026	1.14046	0.799928	1.02514	1.03988
Q9NWU5	39S ribosomal protein L22, mitochondrial OS=Homo sapiens GN=MRPL22 PE=1 SV=1 - [RM22_HUMAN]	1.95413	0.793612	0.412534	0.620666	1.00862
Q59FL8	Epidermal growth factor receptor isoform a variant (Fragment) OS=Homo sapiens PE=1 SV=1 - [Q59FL8_HUMAN]	1.13392	0.991902	1.02981	0.995093	1.02981
O00148	ATP-dependent RNA helicase DDX39A OS=Homo sapiens GN=DDX39A PE=1 SV=2 - [DX39A_HUMAN]	1.6594inf9945752	0.959238	0.536497	1.0378	0.792829
P36952	Serpin B5 OS=Homo sapiens GN=SERPINB5 PE=1 SV=2 - [SPB5_HUMAN]	1.77861	0.475136	0.896087	0.573462	0.99375
Q9UNX3	60S ribosomal protein L26-like 1 OS=Homo sapiens GN=RPL26L1 PE=1 SV=1 - [RL26L_HUMAN]	2.56101	0.315799	0.272095	0.767988	0.20963
B4DPP0	cDNA FLJ51032, highly similar to CD9 antigen OS=Homo sapiens PE=2 SV=1 - [B4DPP0_HUMAN]	1.28711	0.459853	1.39669	0.403477	0.640398
Q8TAS0	ATP synthase subunit gamma (Fragment) OS=Homo sapiens PE=2 SV=1 - [Q8TAS0_HUMAN]	1.35732	0.917658	0.866633	2.26484	1.63527
P24752	Acetyl-CoA acetyltransferase, mitochondrial OS=Homo sapiens GN=ACAT1 PE=1 SV=1 - [THIL_HUMAN]	1.18316	1.15976	0.796473	1.31857	1.32164
P00505	Aspartate aminotransferase, mitochondrial OS=Homo sapiens GN=GOT2 PE=1 SV=3 - [AATM_HUMAN]	1.2425	1.04912	0.84728	1.47284	0.946666
P60900	Proteasome subunit alpha type-6 OS=Homo sapiens GN=PSMA6 PE=1 SV=1 - [PSA6_HUMAN]	0.790128	1.326	1.02038	0	1.32627
P04899	Guanine nucleotide-binding protein G(i) subunit alpha-2 OS=Homo sapiens GN=GNAI2 PE=1 SV=3 - [GNAI2_HUMAN]	1.39243	0.977981	0.761168	0.816567	0.73297
P82663	28S ribosomal protein S25, mitochondrial OS=Homo sapiens GN=MRPS25 PE=1 SV=1 - [RT25_HUMAN]	1.03253	0.620369	1.47757	0.708414	0
Q04695	Keratin, type I cytoskeletal 17 OS=Homo sapiens GN=KRT17 PE=1 SV=2 - [K1C17_HUMAN]	0.243273	0.785557	2.10111	1.26882	2.06624
P11310	Medium-chain specific acyl-CoA dehydrogenase, mitochondrial OS=Homo sapiens GN=ACADM PE=1 SV=1 - [ACADM_HUMAN]	1.31087	0.90716	0.91145	2.06511	1.31344
Q14126	Desmoglein-2 OS=Homo sapiens GN=DSG2 PE=1 SV=2 - [DSG2_HUMAN]	0.874766	1.25886	0.995566	0	0.654609
P04626-4	Isoform 4 of Receptor tyrosine-protein kinase erbB-2 OS=Homo sapiens GN=ERBB2 - [ERBB2_HUMAN]	0.632962	1.56907	0.925844	1.03532	1.02496
Q99653	Calcineurin B homologous protein 1 OS=Homo sapiens GN=CHP1 PE=1 SV=3 - [CHP1_HUMAN]	1.74127	0.622817	0.760304	0.883622	0.67021
B3KMV8	cDNA FLJ12766 fis, clone NT2RP2001520, highly similar to Calcium-binding mitochondrial carrier protein Aralar1 OS=Homo sapiens PE=2 SV=1 - [B3KMV8_HUMAN]	1.45112	0.920201	0.7435	0.762733	1.10861
B4DLY4	cDNA FLJ52327, highly similar to Aconitate hydratase, mitochondrial (EC 4.2.1.3) OS=Homo sapiens PE=2 SV=1 - [B4DLY4_HUMAN]	1.09443	1.27285	0.74063	1.5518	1.18768
P21796	Voltage-dependent anion-selective channel protein 1 OS=Homo sapiens GN=VDAC1 PE=1 SV=2 - [VDAC1_HUMAN]	1.03778	0.79505	1.27242	1.33309	1.17699
D3DVF0	F11 receptor, isoform CRA_a OS=Homo sapiens GN=F11R PE=4 SV=1 - [D3DVF0_HUMAN]	1.7834	0.593058	0.727726	0.459907	0.440269
P47914	60S ribosomal protein L29 OS=Homo sapiens GN=RPL29 PE=1 SV=2 - [RL29_HUMAN]	1.56908	1.21865	0.316359	1.49737	0.406634
B4DE67	cDNA FLJ57259, highly similar to Lysosomal acid lipase/cholesteryl esterhydrolase (EC 3.1.1.13) OS=Homo sapiens PE=2 SV=1 - [B4DE67_HUMAN]	1.40804	0.822476	0.873264	0.795115	0.970093
Q9NPJ3	Acyl-coenzyme A thioesterase 13 OS=Homo sapiens GN=ACOT13 PE=1 SV=1 - [ACO13_HUMAN]	0.875704	1.24271	0.985128	1.37344	1.72744
P60953	Cell division control protein 42 homolog OS=Homo sapiens GN=CDC42 PE=1 SV=2 - [CDC42_HUMAN]	1.48739	0.613149	1.00162	0.881279	0.8575
P51398-2	Isoform 2 of 28S ribosomal protein S29, mitochondrial OS=Homo sapiens GN=DAP3 - [RT29_HUMAN]	1.21151	0.510553	1.37862	0.789974	0
P31153	S-adenosylmethionine synthase isoform type-2 OS=Homo sapiens GN=MAT2A PE=1 SV=1 - [METK2_HUMAN]	1.89191	0.678491	0.529487	0	0.441602
B7ZLD8	Integrin beta OS=Homo sapiens GN=ITGB4 PE=2 SV=1 - [B7ZLD8_HUMAN]	1.57303	0.751073	0.775674	0.773685	0.523677
Q9NTJ5	Phosphatidylinositide phosphatase SAC1 OS=Homo sapiens GN=SACM1L PE=1 SV=2 - [SAC1_HUMAN]	0.569243	1.63324	0.895164	1.63966	0.866246
P13693	Translationally-controlled tumor protein OS=Homo sapiens GN=TPT1 PE=1 SV=1 - [TCTP_HUMAN]	1.46892	0.744458	0.883718	0.924207	1.01484
P63244	Guanine nucleotide-binding protein subunit beta-2-like 1 OS=Homo sapiens GN=GNB2L1 PE=1 SV=3 - [GBLP_HUMAN]	2.2495	0.646415	0.20015	0.858863	0.315783
P04792	Heat shock protein beta-1 OS=Homo sapiens GN=HSPB1 PE=1 SV=2 - [HSPB1_HUMAN]	1.56183	0.44987	1.08094	0.769339	0.574688
P63092-2	Isoform Gnas-2 of Guanine nucleotide-binding protein G(s) subunit alpha isoforms short OS=Homo sapiens GN=GNAS - [GNAS2_HUMAN]	1.44214	0.842704	0.806187	0.755366	0.716159
P63092	Guanine nucleotide-binding protein G(s) subunit alpha isoforms short OS=Homo sapiens GN=GNAS PE=1 SV=1 - [GNAS2_HUMAN]	1.44214	0.842704	0.806187	0.755366	0.716159
B4DPZ5	cDNA FLJ53495, highly similar to Polymerase I and transcript release factor OS=Homo sapiens PE=2 SV=1 - [B4DPZ5_HUMAN]	1.70104	0.801643	0.588176	0.737656	0.561836
Q49AG2	TMED5 protein OS=Homo sapiens GN=TMED5 PE=2 SV=1 - [Q49AG2_HUMAN]	1.46691	0.509952	1.11314	1.11219	0.983769
B3KPS3	cDNA FLJ32131 fis, clone PEBLM2000267, highly similar to Tubulin alpha-ubiquitous chain OS=Homo sapiens PE=2 SV=1 - [B3KPS3_HUMAN]	1.02942	0.810318	1.24917	0.864957	1.07675
Q53GA7	Tubulin alpha 6 variant (Fragment) OS=Homo sapiens PE=2 SV=1 - [Q53GA7_HUMAN]	1.02942	0.810318	1.24917	0.864957	1.07675
P60660-2	Isoform Smooth muscle of Myosin light polypeptide 6 OS=Homo sapiens GN=MYL6 - [MYL6_HUMAN]	1.55333	0.710446	0.823524	0.562191	0.6443
P52272-2	Isoform 2 of Heterogeneous nuclear ribonucleoprotein M OS=Homo sapiens GN=HNRNPM - [HNRPM_HUMAN]	2.30618	0.304963	0.475644	0.831021	0.748735
Q5VT79	Annexin A8-like protein 2 OS=Homo sapiens GN=ANXA8L2 PE=2 SV=1 - [AXA82_HUMAN]	1.70106	0.745683	0.63887	1.16974	0.811091
P13928	Annexin A8 OS=Homo sapiens GN=ANXA8 PE=1 SV=3 - [ANXA8_HUMAN]	1.70106	0.745683	0.63887	1.16974	0.811091
O43837	Isocitrate dehydrogenase [NAD] subunit beta, mitochondrial OS=Homo sapiens GN=IDH3B PE=1 SV=2 - [IDH3B_HUMAN]	1.0038	1.01255	1.06724	0.959465	1.09666
P07954-2	Isoform Cytoplasmic of Fumarate hydratase, mitochondrial OS=Homo sapiens GN=FH - [FUMH_HUMAN]	1.12708	1.02325	0.928895	1.04533	1.53308
P62750	60S ribosomal protein L23a OS=Homo sapiens GN=RPL23A PE=1 SV=1 - [RL23A_HUMAN]	2.49472	0.342988	0.241081	0.828893	0.376226
P07203	Glutathione peroxidase 1 OS=Homo sapiens GN=GPX1 PE=1 SV=4 - [GPX1_HUMAN]	1.24384	1.2	0.634626	1.07736	0.803606
P62070	Ras-related protein R-Ras2 OS=Homo sapiens GN=RRAS2 PE=1 SV=1 - [RRAS2_HUMAN]	1.6592	0.593406	0.825588	0.311529	0.639485
Q29RF7	Sister chromatid cohesion protein PDS5 homolog A OS=Homo sapiens GN=PDS5A PE=1 SV=1 - [PDS5A_HUMAN]	1.71762	0.617328	0.743071	0.800356	0.879874
P08133	Annexin A6 OS=Homo sapiens GN=ANXA6 PE=1 SV=3 - [ANXA6_HUMAN]	1.33421	0.861678	0.879867	0.828084	0.765178
A6NN80	Annexin OS=Homo sapiens GN=ANXA6 PE=3 SV=3 - [A6NN80_HUMAN]	1.33421	0.861678	0.879867	0.828084	0.765178
P30044-2	Isoform Cytoplasmic+peroxisomal of Peroxiredoxin-5, mitochondrial OS=Homo sapiens GN=PRDX5 - [PRDX5_HUMAN]	1.21809	1.0105	0.847107	1.00313	1.08785
F5H867	4F2 cell-surface antigen heavy chain (Fragment) OS=Homo sapiens GN=SLC3A2 PE=4 SV=1 - [F5H867_HUMAN]	1.34288	0.820973	0.911173	0.791557	0.696639
P62136	Serine/threonine-protein phosphatase PP1-alpha catalytic subunit OS=Homo sapiens GN=PPP1CA PE=1 SV=1 - [PP1A_HUMAN]	1.68649	0.935957	0.451388	0.741935	0.490779
C9J0K6	Sorcin OS=Homo sapiens GN=SRI PE=4 SV=1 - [C9J0K6_HUMAN]	1.86969	0.372221	0.828698	1.11433	1.14316
P08754	Guanine nucleotide-binding protein G(k) subunit alpha OS=Homo sapiens GN=GNAI3 PE=1 SV=3 - [GNAI3_HUMAN]	1.40777	0.886978	0.775281	0.777503	0.709856
P05121	Plasminogen activator inhibitor 1 OS=Homo sapiens GN=SERPINE1 PE=1 SV=1 - [PAI1_HUMAN]	1.26038	0.899516	0.90721	0.904683	0.972493
Q99797	Mitochondrial intermediate peptidase OS=Homo sapiens GN=MIPEP PE=1 SV=2 - [MIPEP_HUMAN]	1.27578	0.798651	0.99088	1.1884	1.48253
Q6YP21-3	Isoform 3 of Kynurenine--oxoglutarate transaminase 3 OS=Homo sapiens GN=CCBL2 - [KAT3_HUMAN]	1.57889	0.712621	0.770411	0	0
O14672	Disintegrin and metalloproteinase domain-containing protein 10 OS=Homo sapiens GN=ADAM10 PE=1 SV=1 - [ADA10_HUMAN]	1.68437	0.925194	0.445907	0.912756	0.423784
Q13838	Spliceosome RNA helicase DDX39B OS=Homo sapiens GN=DDX39B PE=1 SV=1 - [DX39B_HUMAN]	1.63795	0.843167	0.569617	1.00399	0.761806
P12814	Alpha-actinin-1 OS=Homo sapiens GN=ACTN1 PE=1 SV=2 - [ACTN1_HUMAN]	1.44004	0.690201	0.914501	2.21025	0.538707
Q92520	Protein FAM3C OS=Homo sapiens GN=FAM3C PE=1 SV=1 - [FAM3C_HUMAN]	1.42599	0.735536	0.881708	0.97745	1.22095
P62424	60S ribosomal protein L7a OS=Homo sapiens GN=RPL7A PE=1 SV=2 - [RL7A_HUMAN]	2.28723878inf545	0.49232	0.261845	0.806224	0.387106
Q9Y3D7	Mitochondrial import inner membrane translocase subunit TIM16 OS=Homo sapiens GN=PAM16 PE=1 SV=2 - [TIM16_HUMAN]	1.20203	0.732139	1.10544	2.75258	1.20953
F5H5I6	G-rich sequence factor 1 OS=Homo sapiens GN=GRSF1 PE=4 SV=1 - [F5H5I6_HUMAN]	1.18945	0.906092	0.934265	0.641809	0.817814
O96008	Mitochondrial import receptor subunit TOM40 homolog OS=Homo sapiens GN=TOMM40 PE=1 SV=1 - [TOM40_HUMAN]	1.38663	0.813736	0.829088	1.05933	0.80141
A8K0D2	cDNA FLJ77740, highly similar to Homo sapiens 7-dehydrocholesterol reductase, mRNA OS=Homo sapiens PE=2 SV=1 - [A8K0D2_HUMAN]	1.30488	1.02571	0.696334	1.46273	0.991771
B4E0H8	cDNA FLJ60385, highly similar to Integrin alpha-3 OS=Homo sapiens PE=2 SV=1 - [B4E0H8_HUMAN]	1.45507	0.737704	0.832163	0.862722	0.647017
P09001	39S ribosomal protein L3, mitochondrial OS=Homo sapiens GN=MRPL3 PE=1 SV=1 - [RM03_HUMAN]	1.56456	0.671388	0.787283	0.688183	1.30946
Q96DB5	Regulator of microtubule dynamics protein 1 OS=Homo sapiens GN=RMDN1 PE=1 SV=1 - [RMD1_HUMAN]	2.10799	0.906225	0	1.28266	0.978341
P62263	40S ribosomal protein S14 OS=Homo sapiens GN=RPS14 PE=1 SV=3 - [RS14_HUMAN]	2.29946	0.386896	0.323513	0.756393	0.378378
Q8WYJ5	Protein kinase C inhibitor-2 OS=Homo sapiens PE=2 SV=1 - [Q8WYJ5_HUMAN]	1.26331	1.1759	0.563762	1.71562	1.51457
Q16718	NADH dehydrogenase [ubiquinone] 1 alpha subcomplex subunit 5 OS=Homo sapiens GN=NDUFA5 PE=1 SV=3 - [NDUA5_HUMAN]	1.22446	0.854115	0.922996	1.19341	1.27975
A8K2T7	cDNA FLJ76780, highly similar to Homo sapiens epidermal growth factor receptor (erythroblastic leukemia viral (v-erb-b) oncogene homolog, avian) (EGFR), transcript variant 1, mRNA OS=Homo sapiens PE=2 SV=1 - [A8K2T7_HUMAN]	1	1	1	1	1
Q10471	Polypeptide N-acetylgalactosaminyltransferase 2 OS=Homo sapiens GN=GALNT2 PE=1 SV=1 - [GALT2_HUMAN]	1.70643	0.630233	0.66283	1.87987	0.897327
P49419-2	Isoform 2 of Alpha-aminoadipic semialdehyde dehydrogenase OS=Homo sapiens GN=ALDH7A1 - [AL7A1_HUMAN]	1.26865	0.982527	0.747147	1.3815	1.18515
P23528	Cofilin-1 OS=Homo sapiens GN=CFL1 PE=1 SV=3 - [COF1_HUMAN]	1.71941	0.699058	0.577578	1.08363	0.883376
Q8NC51	Plasminogen activator inhibitor 1 RNA-binding protein OS=Homo sapiens GN=SERBP1 PE=1 SV=2 - [PAIRB_HUMAN]	2.36279	0.438224	0.19488	0.538542	0.298025
Q9Y696	Chloride intracellular channel protein 4 OS=Homo sapiens GN=CLIC4 PE=1 SV=4 - [CLIC4_HUMAN]	2.21834	0.547966	0.22781	0.997595	0.722145
B3KXZ4	cDNA FLJ46429 fis, clone THYMU3014372, highly similar to DNA replication licensing factor MCM2 OS=Homo sapiens PE=2 SV=1 - [B3KXZ4_HUMAN]	1.88317	1.10988	0	0	2.06047
P61604	10 kDa heat shock protein, mitochondrial OS=Homo sapiens GN=HSPE1 PE=1 SV=2 - [CH10_HUMAN]	1.15802	1.05045	0.782637	0.762101	1.0563
O43707	Alpha-actinin-4 OS=Homo sapiens GN=ACTN4 PE=1 SV=2 - [ACTN4_HUMAN]	1.24107	0.726281	1.02308	2.39325	0.549822
P07996	Thrombospondin-1 OS=Homo sapiens GN=THBS1 PE=1 SV=2 - [TSP1_HUMAN]	1.32849	0.829601	0.82782	0.7184inf23550522	0.536824
E9PJK1	CD81 antigen OS=Homo sapiens GN=CD81 PE=4 SV=1 - [E9PJK1_HUMAN]	0.573453	1.2282	1.18188	1.28156	1.02947
P14618	Pyruvate kinase PKM OS=Homo sapiens GN=PKM PE=1 SV=4 - [KPYM_HUMAN]	1.28773	0.69748	0.996802	0.706403	0.990276
P49748-2	Isoform 2 of Very long-chain specific acyl-CoA dehydrogenase, mitochondrial OS=Homo sapiens GN=ACADVL - [ACADV_HUMAN]	1.18607	0.982599	0.811519	1.33inf238836785	1.09403
H3BUD9	Ras-related protein Rab-27A (Fragment) OS=Homo sapiens GN=RAB27A PE=4 SV=1 - [H3BUD9_HUMAN]	1.44913	0.979211	0.550059	2.24	0.77299
Q9NSE4	Isoleucine--tRNA ligase, mitochondrial OS=Homo sapiens GN=IARS2 PE=1 SV=2 - [SYIM_HUMAN]	1.33403	0.925146	0.718211	1.11358	1.34622
Q13751	Laminin subunit beta-3 OS=Homo sapiens GN=LAMB3 PE=1 SV=1 - [LAMB3_HUMAN]	1.15576	0.926472	0.891025	0.666423	1.04891
P30050	60S ribosomal protein L12 OS=Homo sapiens GN=RPL12 PE=1 SV=1 - [RL12_HUMAN]	2.3499	0.433553	0.189598	0.860212	0.358257
E9PPW7	NADH dehydrogenase [ubiquinone] iron-sulfur protein 8, mitochondrial (Fragment) OS=Homo sapiens GN=NDUFS8 PE=3 SV=1 - [E9PPW7_HUMAN]	1.47074	0.700735	0.796892	0.652293	1.39575
Q92536	Y+L amino acid transporter 2 OS=Homo sapiens GN=SLC7A6 PE=1 SV=3 - [YLAT2_HUMAN]	1.90261	0.470366	0.595345	0	0.660203
Q99623	Prohibitin-2 OS=Homo sapiens GN=PHB2 PE=1 SV=2 - [PHB2_HUMAN]	1.2251	0.825458	0.914958	1.36671	1.19089
Q15149-4	Isoform 4 of Plectin OS=Homo sapiens GN=PLEC - [PLEC_HUMAN]	2.28401	0.343049	0.32952	0.58637	0.426039
Q9HAV7	GrpE protein homolog 1, mitochondrial OS=Homo sapiens GN=GRPEL1 PE=1 SV=2 - [GRPE1_HUMAN]	1.2782	0.847484	0.829572	1.34789	1.20213
O94874-3	Isoform 3 of E3 UFM1-protein ligase 1 OS=Homo sapiens GN=UFL1 - [UFL1_HUMAN]	2.00526	0.949067	0	1.01646	1.87245
Q14444-2	Isoform 2 of Caprin-1 OS=Homo sapiens GN=CAPRIN1 - [CAPR1_HUMAN]	2.39674	0	0.557207	0.749718	0.347894
P49411	Elongation factor Tu, mitochondrial OS=Homo sapiens GN=TUFM PE=1 SV=2 - [EFTU_HUMAN]	1.30905	0.935083	0.708829	1.33889	1.27812
P61313	60S ribosomal protein L15 OS=Homo sapiens GN=RPL15 PE=1 SV=2 - [RL15_HUMAN]	2.41104	0.338919	0.200576	0.807986	0.409772
O60568	Procollagen-lysine,2-oxoglutarate 5-dioxygenase 3 OS=Homo sapiens GN=PLOD3 PE=1 SV=1 - [PLOD3_HUMAN]	0.84949	1.21713595inf783	0.88291	0.623197	0.669898
H9E7F7	Cytochrome c oxidase subunit 2 (Fragment) OS=Homo sapiens GN=COX2 PE=3 SV=1 - [H9E7F7_HUMAN]	1.03011	0.838382	1.07679	1.19804	1.06265
P30042	ES1 protein homolog, mitochondrial OS=Homo sapiens GN=C21orf33 PE=1 SV=3 - [ES1_HUMAN]	1.59966	0.68372	0.661435	1.2639	1.44823
O43920	NADH dehydrogenase [ubiquinone] iron-sulfur protein 5 OS=Homo sapiens GN=NDUFS5 PE=1 SV=3 - [NDUS5_HUMAN]	1.08576	0.845422	1.01143	0	2.05779
Q9BZE1	39S ribosomal protein L37, mitochondrial OS=Homo sapiens GN=MRPL37 PE=1 SV=2 - [RM37_HUMAN]	1.84422	0.710342	0.387789	2.05633	0.957213
H0UID4	Adaptor-related protein complex 2, beta 1 subunit, isoform CRA_b OS=Homo sapiens GN=AP2B1 PE=4 SV=1 - [H0UID4_HUMAN]	1.73508	0.510716	0.694047	3.19127	1.52515
Q9BTI6	FLOT2 protein OS=Homo sapiens GN=FLOT2 PE=2 SV=1 - [Q9BTI6_HUMAN]	1.34264	1.08239	0.509554	1.05874	0.607735
O15020-2	Isoform 2 of Spectrin beta chain, non-erythrocytic 2 OS=Homo sapiens GN=SPTBN2 - [SPTN2_HUMAN]	1.14976	0.974281	0.808939	0	0.416106
O43399-2	Isoform 2 of Tumor protein D54 OS=Homo sapiens GN=TPD52L2 - [TPD54_HUMAN]	1.67236	0.484884	0.771376	0.550036	0.974251
A6QKW0	SHINC3 OS=Homo sapiens GN=SHINC3 PE=2 SV=1 - [A6QKW0_HUMAN]	1.40419	0.61046	0.903278	0.786851	0.915319
A8K4Z4	cDNA FLJ75549, highly similar to Homo sapiens ribosomal protein, large, P0 (RPLP0), transcript variant 1, mRNA OS=Homo sapiens PE=2 SV=1 - [A8K4Z4_HUMAN]	2.21037	0.520184	0.178184	0.857518	0.334234
B2R4M6	cDNA, FLJ92148, highly similar to Homo sapiens S100 calcium binding protein A9 (calgranulin B) (S100A9), mRNA OS=Homo sapiens PE=4 SV=1 - [B2R4M6_HUMAN]	0.737552	1.24626	0.920046	0.888472	1.80568
O00194	Ras-related protein Rab-27B OS=Homo sapiens GN=RAB27B PE=1 SV=4 - [RB27B_HUMAN]	1.46048	0.720932	0.720761	1.08956	1.00564
Q96E11-3	Isoform 3 of Ribosome-recycling factor, mitochondrial OS=Homo sapiens GN=MRRF - [RRFM_HUMAN]	1.12079	1.01806	0.762306	1.27745	1.15699
P22695	Cytochrome b-c1 complex subunit 2, mitochondrial OS=Homo sapiens GN=UQCRC2 PE=1 SV=3 - [QCR2_HUMAN]	1.05276	0.978835	0.869561	1.1203	1.22419
P56385	ATP synthase subunit e, mitochondrial OS=Homo sapiens GN=ATP5I PE=1 SV=2 - [ATP5I_HUMAN]	1.12969	0.848148	0.923059	1.54944	0.880293
B4DP21	Prostaglandin E synthase 3 OS=Homo sapiens GN=PTGES3 PE=2 SV=1 - [B4DP21_HUMAN]	1.04737	0.700459	1.15002	0.461436	1.49821
P10586-2	Isoform 2 of Receptor-type tyrosine-protein phosphatase F OS=Homo sapiens GN=PTPRF - [PTPRF_HUMAN]	1.70629	0.590276	0.589544	0.254396	0.46065
E9PN17	ATP synthase subunit g, mitochondrial OS=Homo sapiens GN=ATP5L PE=4 SV=1 - [E9PN17_HUMAN]	1.51308	0.585154	0.78474	1.73067	1.4124
B3KTP9	cDNA FLJ38578 fis, clone HCHON2007674, highly similar to NUCLEOLIN OS=Homo sapiens PE=2 SV=1 - [B3KTP9_HUMAN]	1.78193	0.617468	0.476521	1.27283	0.480177
P62277	40S ribosomal protein S13 OS=Homo sapiens GN=RPS13 PE=1 SV=2 - [RS13_HUMAN]	2.22155	0.360162	0.290773	0.832641	0.392605
B3KQQ0	cDNA PSEC0007 fis, clone NT2RM1000634, highly similar to FK506-binding protein 9 (EC 5.2.1.8) OS=Homo sapiens PE=2 SV=1 - [B3KQQ0_HUMAN]	0.828606	0.8363423007inf85	1.20581	0.851246	1.10658
B3KU28	Lon protease homolog, mitochondrial OS=Homo sapiens GN=LONP1 PE=2 SV=1 - [B3KU28_HUMAN]	1.05652	1.17919	0.634577	1.24123	1.24737
P39019	40S ribosomal protein S19 OS=Homo sapiens GN=RPS19 PE=1 SV=2 - [RS19_HUMAN]	2.09626	0.49359	0.279447	1.00707	0.346662
D3YTB1	60S ribosomal protein L32 (Fragment) OS=Homo sapiens GN=RPL32 PE=4 SV=1 - [D3YTB1_HUMAN]	1.6624	0.83126	0.375194	0.911334	0.467038
Q969H8	UPF0556 protein C19orf10 OS=Homo sapiens GN=C19orf10 PE=1 SV=1 - [CS010_HUMAN]	0.0540183	1.01394	1.80089	0.409326	1.26971
H0YIC4	Citrate synthase (Fragment) OS=Homo sapiens GN=CS PE=3 SV=1 - [H0YIC4_HUMAN]	1.4495	0.796162	0.623007	1.17163	1.24941
Q9Y277	Voltage-dependent anion-selective channel protein 3 OS=Homo sapiens GN=VDAC3 PE=1 SV=1 - [VDAC3_HUMAN]	1.13357	0.898909	0.830989inf075228	1.15411	1.09954
Q9Y3U8	60S ribosomal protein L36 OS=Homo sapiens GN=RPL36 PE=1 SV=3 - [RL36_HUMAN]	1.68572	0.706402	0.470551	1.10431	0.614091
A3KMH1-3	Isoform 3 of von Willebrand factor A domain-containing protein 8 OS=Homo sapiens GN=VWA8 - [VWA8_HUMAN]	1.44656	1.0534	0.357545	0	1.05211
B2RB23	cDNA, FLJ95265, highly similar to Homo sapiens acetyl-Coenzyme A acyltransferase 2 (mitochondrial 3-oxoacyl-Coenzyme A thiolase) (ACAA2), nuclear gene encoding mitochondrial protein, mRNA OS=Homo sapiens PE=2 SV=1 - [B2RB23_HUMAN]	0.837111	1.25927	0.758163	1.51226	1.33209
Q02878	60S ribosomal protein L6 OS=Homo sapiens GN=RPL6 PE=1 SV=3 - [RL6_HUMAN]	2.09066	0.511186	0.251099	0.87779	0.351584
B7Z6B8	2,4-dienoyl-CoA reductase, mitochondrial OS=Homo sapiens GN=DECR1 PE=2 SV=1 - [B7Z6B8_HUMAN]	1.08605	0.981517	0.782823	1.3173	1.57426
Q9HB40	Retinoid-inducible serine carboxypeptidase OS=Homo sapiens GN=SCPEP1 PE=1 SV=1 - [RISC_HUMAN]	0.862738	0.823884	1.16249	0.919779	1.50907
Q6PI48	Aspartate--tRNA ligase, mitochondrial OS=Homo sapiens GN=DARS2 PE=1 SV=1 - [SYDM_HUMAN]	1.32283	0.336435	1.18602	0.955249	1.47777
Q7Z518	NADH dehydrogenase OS=Homo sapiens PE=2 SV=1 - [Q7Z518_HUMAN]	1.2483	0.69528	0.898167	0.609735	1.30473
P36873	Serine/threonine-protein phosphatase PP1-gamma catalytic subunit OS=Homo sapiens GN=PPP1CC PE=1 SV=1 - [PP1G_HUMAN]	1.56261	0.935957	0.34307	0.741935	0.490779
Q14344	Guanine nucleotide-binding protein subunit alpha-13 OS=Homo sapiens GN=GNA13 PE=1 SV=2 - [GNA13_HUMAN]	0.484221	1.17921	1.17578	1.inf41756967003	1.06454
A5YM53	ITGAV protein OS=Homo sapiens GN=ITGAV PE=2 SV=1 - [A5YM53_HUMAN]	1.2525	0.753364	0.82591056inf3397	0.906038	0.58142inf531982
H0YNP5	Annexin (Fragment) OS=Homo sapiens GN=ANXA2 PE=3 SV=1 - [H0YNP5_HUMAN]	0.737114	1.10924	0.983089	0.893337	0.580176
P39023	60S ribosomal protein L3 OS=Homo sapiens GN=RPL3 PE=1 SV=2 - [RL3_HUMAN]	2.3248	0.266887	0.23667	0.739063	0.379331
B5BU38	Annexin OS=Homo sapiens GN=ANXA1 PE=2 SV=1 - [B5BU38_HUMAN]	0.821621	1.08777	0.918295	1.05653	0.831728
P08758	Annexin A5 OS=Homo sapiens GN=ANXA5 PE=1 SV=2 - [ANXA5_HUMAN]	0.861411	1.04071	0.924152	1.03634	0.787998
E7EU96	Casein kinase II subunit alpha OS=Homo sapiens GN=CSNK2A1 PE=4 SV=1 - [E7EU96_HUMAN]	0.806019	0.793862	1.22479	0	1.4433
B4DWW1	ADP-ribosylation factor-like protein 1 OS=Homo sapiens GN=ARL1 PE=2 SV=1 - [B4DWW1_HUMAN]	1.07383	0.888353	0.853734	1.08105	1.00455
P07686	Beta-hexosaminidase subunit beta OS=Homo sapiens GN=HEXB PE=1 SV=3 - [HEXB_HUMAN]	1.20285	0.838702	0.771185	1.22476	0.99483
B2R6X6	Peptidyl-prolyl cis-trans isomerase OS=Homo sapiens PE=2 SV=1 - [B2R6X6_HUMAN]	2.04307	0.3585	0.410314	0.86457	1.26177
P57729	Ras-related protein Rab-38 OS=Homo sapiens GN=RAB38 PE=1 SV=1 - [RAB38_HUMAN]	1.25491	0.670506	0.8862	0.585549	0.863673
Q8TB61-3	Isoform 3 of Adenosine 3'-phospho 5'-phosphosulfate transporter 1 OS=Homo sapiens GN=SLC35B2 - [S35B2_HUMAN]	0.897759	0.508355	1.38395	0.6256inf62690731	1.57454
O15260-2	Isoform 2 of Surfeit locus protein 4 OS=Homo sapiens GN=SURF4 - [SURF4_HUMAN]	1.86276	0.369045	0.558116	0.396381	0.612707
B4DX43	cDNA FLJ52980, highly similar to CD166 antigen OS=Homo sapiens PE=2 SV=1 - [B4DX43_HUMAN]	1.24126	0.722211	0.823592	0.726073	0.671395
P04181	Ornithine aminotransferase, mitochondrial OS=Homo sapiens GN=OAT PE=1 SV=1 - [OAT_HUMAN]	0.901383	1.06527	0.817447	1.41518	1.3006
A8K4W7	cDNA FLJ76284, highly similar to Homo sapiens succinate-CoA ligase, GDP-forming, alpha subunit (SUCLG1), mRNA OS=Homo sapiens PE=2 SV=1 - [A8K4W7_HUMAN]	1.13779	0.980588	0.665717	1.29116	1.24396
P47895	Aldehyde dehydrogenase family 1 member A3 OS=Homo sapiens GN=ALDH1A3 PE=1 SV=2 - [AL1A3_HUMAN]	1.42373	0.57928	0.779941	0.417417	1.08436
P29317	Ephrin type-A receptor 2 OS=Homo sapiens GN=EPHA2 PE=1 SV=2 - [EPHA2_HUMAN]	1.64671	0.684022	0.441583	0.584433	0.326322
P12532	Creatine kinase U-type, mitochondrial OS=Homo sapiens GN=CKMT1A PE=1 SV=1 - [KCRU_HUMAN]	1.21391	0.627801	0.92359	1.34237	1.18133
Q59EK6	TNF receptor-associated protein 1 variant (Fragment) OS=Homo sapiens PE=3 SV=1 - [Q59EK6_HUMAN]	1.17671	0.863253	0.722244	1.26273	1.20903
P04083	Annexin A1 OS=Homo sapiens GN=ANXA1 PE=1 SV=2 - [ANXA1_HUMAN]	0.821621	1.05805	0.882458	0.947845	0.810737
P36957	Dihydrolipoyllysine-residue succinyltransferase component of 2-oxoglutarate dehydrogenase complex, mitochondrial OS=Homo sapiens GN=DLST PE=1 SV=4 - [ODO2_HUMAN]	1.30479	0.850795	0.605627	1.57014	1.30342
Q13740-2	Isoform 2 of CD166 antigen OS=Homo sapiens GN=ALCAM - [CD166_HUMAN]	1.12756	0.794505	0.832784	0.726977	0.548148
P10809	60 kDa heat shock protein, mitochondrial OS=Homo sapiens GN=HSPD1 PE=1 SV=2 - [CH60_HUMAN]	1.34237	0.607058	0.803242	1.30514	1.16932
B2R8G6	cDNA, FLJ93891, Homo sapiens FK506 binding protein 8, 38kDa (FKBP8), mRNA OS=Homo sapiens PE=2 SV=1 - [B2R8G6_HUMAN]	1.39701	0.366225	0.986054	1.17805	1.10276
Q5SYZ4	Cellular retinoic acid-binding protein 2 (Fragment) OS=Homo sapiens GN=CRABP2 PE=3 SV=1 - [Q5SYZ4_HUMAN]	0.84994004inf3913	0.893751	1.00257	0.811663	0
P05362	Intercellular adhesion molecule 1 OS=Homo sapiens GN=ICAM1 PE=1 SV=2 - [ICAM1_HUMAN]	1.31881	0.817146	0.609493	0.659745	0.668095
P35232	Prohibitin OS=Homo sapiens GN=PHB PE=1 SV=1 - [PHB_HUMAN]	1.08811	0.790645	0.864922	1.20664	1.11335
Q8TCS8	Polyribonucleotide nucleotidyltransferase 1, mitochondrial OS=Homo sapiens GN=PNPT1 PE=1 SV=2 - [PNPT1_HUMAN]	1.20125	0.819922	0.714488	0.866507inf994412	1.48973
B4DG62	cDNA FLJ56506, highly similar to Hexokinase-1 (EC 2.7.1.1) OS=Homo sapiens PE=2 SV=1 - [B4DG62_HUMAN]	1.90731	0.423214	0.403538	1.10233	0.889083
Q10713	Mitochondrial-processing peptidase subunit alpha OS=Homo sapiens GN=PMPCA PE=1 SV=2 - [MPPA_HUMAN]	1.46969	0.885497	0.377916	1.43344	0.764459
O94874	E3 UFM1-protein ligase 1 OS=Homo sapiens GN=UFL1 PE=1 SV=2 - [UFL1_HUMAN]	1.78316	0.949067	0	1.01646	1.87245
Q9BXK5	Bcl-2-like protein 13 OS=Homo sapiens GN=BCL2L13 PE=1 SV=1 - [B2L13_HUMAN]	0.832316	1.39903	0.49798	0.910301	0.374254
P62269	40S ribosomal protein S18 OS=Homo sapiens GN=RPS18 PE=1 SV=3 - [RS18_HUMAN]	2.20909	0.318504	0.200771	0.786336	0.376877
Q04917	14-3-3 protein eta OS=Homo sapiens GN=YWHAH PE=1 SV=4 - [1433F_HUMAN]	1.42717	0.628584	0.671119	0.774213	0.491947
J3QQT2	60S ribosomal protein L17 (Fragment) OS=Homo sapiens GN=RPL17 PE=3 SV=1 - [J3QQT2_HUMAN]	2.12205	0.446905	0.156786	0.909858	0.345672
C9K0I9	Unconventional myosin-Ib (Fragment) OS=Homo sapiens GN=MYO1B PE=4 SV=1 - [C9K0I9_HUMAN]	1.6073	0	1.10744	0.838677	1.36945
E5KSX8	Mitochondrial transcription factor A OS=Homo sapiens PE=4 SV=1 - [E5KSX8_HUMAN]	1.46807	0.620976	0.622727	1.15755	0.885043
Q75MT9	Malate dehydrogenase (Fragment) OS=Homo sapiens GN=MDH2 PE=3 SV=1 - [Q75MT9_HUMAN]	1.03162	0.908572	0.761421	1.50324	1.43387inf048022
P22626-2	Isoform A2 of Heterogeneous nuclear ribonucleoproteins A2/B1 OS=Homo sapiens GN=HNRNPA2B1 - [ROA2_HUMAN]	1.65143	0.619774	0.429754	1.60978	0.669474
Q9GZT3-2	Isoform 2 of SRA stem-loop-interacting RNA-binding protein, mitochondrial OS=Homo sapiens GN=SLIRP - [SLIRP_HUMAN]	1.2492	0.90775	0.541096	1.35446	1.21602
K0A7K7	TNF receptor-associated protein 1 (Fragment) OS=Homo sapiens GN=TRAP1 PE=2 SV=1 - [K0A7K7_HUMAN]	1.24483	0.776305	0.671749	1.1406	1.14057
Q9BTQ7	Similar to ribosomal protein L23 (Fragment) OS=Homo sapiens PE=2 SV=1 - [Q9BTQ7_HUMAN]	1.8925	0.586043	0.213904	1.04808	0.301538
P53007	Tricarboxylate transport protein, mitochondrial OS=Homo sapiens GN=SLC25A1 PE=1 SV=2 - [TXTP_HUMAN]	1.29013	0.741305	0.658879	1.10326	0.88984
Q9BZG1-2	Isoform 2 of Ras-related protein Rab-34 OS=Homo sapiens GN=RAB34 - [RAB34_HUMAN]	1.26066	0.863622	0.559512	0.913204	0.763617
P31937	3-hydroxyisobutyrate dehydrogenase, mitochondrial OS=Homo sapiens GN=HIBADH PE=1 SV=2 - [3HIDH_HUMAN]	1.04786	0.900753	0.726951	1.17997	1.60017
P62917	60S ribosomal protein L8 OS=Homo sapiens GN=RPL8 PE=1 SV=2 - [RL8_HUMAN]	1.74532	0.703821	0.225019	1.01308	0.379942
C9JXB8	60S ribosomal protein L24 OS=Homo sapiens GN=RPL24 PE=4 SV=1 - [C9JXB8_HUMAN]	2.0005	0.407342	0.265874	0.815437	0.367943
K7ELW0	Protein DJ-1 OS=Homo sapiens GN=PARK7 PE=4 SV=1 - [K7ELW0_HUMAN]	1.88283	0.239287	0.549092	0	0.867222
P42677	40S ribosomal protein S27 OS=Homo sapiens GN=RPS27 PE=1 SV=3 - [RS27_HUMAN]	1.60304	0.478088	0.587275	0.653502	0.902403
B4DGU4	Catenin beta-1 OS=Homo sapiens GN=CTNNB1 PE=2 SV=1 - [B4DGU4_HUMAN]	1.25319	0.806752	0.608341	0.473918	0.528172
E5RIU6	Cyclin-dependent kinase 1 (Fragment) OS=Homo sapiens GN=CDK1 PE=4 SV=2 - [E5RIU6_HUMAN]	1.47527	0.57025	0.621942	0.637269	0.602166
P22570	NADPH:adrenodoxin oxidoreductase, mitochondrial OS=Homo sapiens GN=FDXR PE=1 SV=3 - [ADRO_HUMAN]	1.28081	0.87969	0.502456	1.20983	1.43206
Q9NVI7-2	Isoform 2 of ATPase family AAA domain-containing protein 3A OS=Homo sapiens GN=ATAD3A - [ATD3A_HUMAN]	1.24694	0.810241	0.602445	1.78339	1.15247
Q08J23	tRNA (cytosine(34)-C(5))-methyltransferase OS=Homo sapiens GN=NSUN2 PE=1 SV=2 - [NSUN2_HUMAN]	1.76081	0.348294	0.548708	0	0
O43615	Mitochondrial import inner membrane translocase subunit TIM44 OS=Homo sapiens GN=TIMM44 PE=1 SV=2 - [TIM44_HUMAN]	1.37361	0.362032	0.914468	0.836417	0.851959
Q6P587	Acylpyruvase FAHD1, mitochondrial OS=Homo sapiens GN=FAHD1 PE=1 SV=2 - [FAHD1_HUMAN]	1.23366	0.882514	0.521591	0	1.12798
Q7Z5G4	Golgin subfamily A member 7 OS=Homo sapiens GN=GOLGA7 PE=1 SV=2 - [GOGA7_HUMAN]	1.12942	0.580289	0.923032	0	0.142891
B7Z6M1	Plastin-3 OS=Homo sapiens GN=PLS3 PE=2 SV=1 - [B7Z6M1_HUMAN]	1.85731	0.324474	0.448048	0.712811	0.63207
O43795-2	Isoform 2 of Unconventional myosin-Ib OS=Homo sapiens GN=MYO1B - [MYO1B_HUMAN]	1.66531	0.55268	0.411356	0.686169	0.476074
Q7L0Y3	Mitochondrial ribonuclease P protein 1 OS=Homo sapiens GN=TRMT10C PE=1 SV=2 - [MRRP1_HUMAN]	1.16815	0.857225	0.592441	1.07301	1.3494
P62851	40S ribosomal protein S25 OS=Homo sapiens GN=RPS25 PE=1 SV=1 - [RS25_HUMAN]	1.77657	0.543284	0.297372	1.5187	0.461381
A4QPB0	IQ motif containing GTPase activating protein 1 OS=Homo sapiens GN=IQGAP1 PE=2 SV=1 - [A4QPB0_HUMAN]	1.50485	0.526595	0.585227	0.582535	0.460674
E9PH29	Thioredoxin-dependent peroxide reductase, mitochondrial OS=Homo sapiens GN=PRDX3 PE=4 SV=1 - [E9PH29_HUMAN]	1.41643	0.763147	0.433149	1.1222	1.17862
S4R3N1	Protein HSPE1-MOB4 OS=Homo sapiens GN=HSPE1-MOB4 PE=3 SV=1 - [S4R3N1_HUMAN]	0.950458	1.1604	0.499318	0.351102	1.31776
P15924	Desmoplakin OS=Homo sapiens GN=DSP PE=1 SV=3 - [DESP_HUMAN]	0.628606	1.22945	0.738054	1.54023	1.01727
Q02978	Mitochondrial 2-oxoglutarate/malate carrier protein OS=Homo sapiens GN=SLC25A11 PE=1 SV=3 - [M2OM_HUMAN]	1.21775inf64791	0.577054	0.796292	0.857279	0.760061
P55809	Succinyl-CoA:3-ketoacid coenzyme A transferase 1, mitochondrial OS=Homo sapiens GN=OXCT1 PE=1 SV=1 - [SCOT1_HUMAN]	1.26869	0.863182	0.45696	1.34477	0.531324
A0PJ62	RPL14 protein (Fragment) OS=Homo sapiens GN=RPL14 PE=2 SV=1 - [A0PJ62_HUMAN]	2.14984	0.22324	0.211884	0.826521	0.291429
O43278	Kunitz-type protease inhibitor 1 OS=Homo sapiens GN=SPINT1 PE=1 SV=2 - [SPIT1_HUMAN]	0.381749	1.02189	1.17874	0.543315	0.765559
O43676	NADH dehydrogenase [ubiquinone] 1 beta subcomplex subunit 3 OS=Homo sapiens GN=NDUFB3 PE=1 SV=3 - [NDUB3_HUMAN]	1.53323	0.730417	0.318366	1.37387	0.905022
B7Z532	cDNA FLJ51028, highly similar to 60 kDa heat shock protein, mitochondrial OS=Homo sapiens PE=2 SV=1 - [B7Z532_HUMAN]	1.31197	0.453399	0.815316	1.29366	1.16613
Q9BQQ5	Ribosomal protein L27a OS=Homo sapiens GN=L27a PE=3 SV=1 - [Q9BQQ5_HUMAN]	2.20463	0.207482	0.167142	0.860704	0.280599
Q96AG4	Leucine-rich repeat-containing protein 59 OS=Homo sapiens GN=LRRC59 PE=1 SV=1 - [LRC59_HUMAN]	0.954689	0.89351	0.730191	2.15831	1.2512
Q9BW60	Elongation of very long chain fatty acids protein 1 OS=Homo sapiens GN=ELOVL1 PE=1 SV=1 - [ELOV1_HUMAN]	0.641555	0.911046	1.02358	1.44911	0.946832
P62826	GTP-binding nuclear protein Ran OS=Homo sapiens GN=RAN PE=1 SV=3 - [RAN_HUMAN]	1.16006	0.728117	0.684417	0.576779	0.979614
P62330	ADP-ribosylation factor 6 OS=Homo sapiens GN=ARF6 PE=1 SV=2 - [ARF6_HUMAN]	1.17558	0.676805	0.716192	0.782207	0.525884
B2R4D8	60S ribosomal protein L27 OS=Homo sapiens PE=2 SV=1 - [B2R4D8_HUMAN]	1.8538	0.498782	0.210999	0.899909	0.357716
Q02218	2-oxoglutarate dehydrogenase, mitochondrial OS=Homo sapiens GN=OGDH PE=1 SV=3 - [ODO1_HUMAN]	1.3432	0.767845	0.452116	1.53591	1.28281
P05109	Protein S100-A8 OS=Homo sapiens GN=S100A8 PE=1 SV=1 - [S10A8_HUMAN]	0.946221	1.02754	0.576849	1.00722	1.19549
P60866	40S ribosomal protein S20 OS=Homo sapiens GN=RPS20 PE=1 SV=1 - [RS20_HUMAN]	1.6753	0.550754	0.323153	1.38538	0.360935
Q9H5Q4	Dimethyladenosine transferase 2, mitochondrial OS=Homo sapiens GN=TFB2M PE=1 SV=1 - [TFB2M_HUMAN]	1.66633	0.877972	0	0	0.975544
B4DLF0	cDNA FLJ50795, highly similar to Cadherin-3 OS=Homo sapiens PE=2 SV=1 - [B4DLF0_HUMAN] (p-cadherin)	1.20355	0.635863	0.699335	0.635264	0.55916
Q16787-1	Isoform 1 of Laminin subunit alpha-3 OS=Homo sapiens GN=LAMA3 - [LAMA3_HUMAN]	1.0436	0.935222	0.558369	0.578416	1.19719
Q6PUJ7	Prohibitin OS=Homo sapiens PE=2 SV=1 - [Q6PUJ7_HUMAN]	0.881173	0.790645	0.864922	1.20664	1.11335
B2R7W4	cDNA, FLJ93632, highly similar to Homo sapiens heterogeneous nuclear ribonucleoprotein R (HNRPR), mRNA OS=Homo sapiens PE=2 SV=1 - [B2R7W4_HUMAN]	2.22104	0.314966	0	0.687355	0.336571
P46781	40S ribosomal protein S9 OS=Homo sapiens GN=RPS9 PE=1 SV=3 - [RS9_HUMAN]	1.8769	0.346057	0.307881	0.880905	0.4inf43605650379
Q4QQP8	PTGFRN protein (Fragment) OS=Homo sapiens GN=PTGFRN PE=2 SV=1 - [Q4QQP8_HUMAN]	1.10686	0.808958	0.609895	0.796914	0.574185
Q9P2B2	Prostaglandin F2 receptor negative regulator OS=Homo sapiens GN=PTGFRN PE=1 SV=2 - [FPRP_HUMAN]	1.10686	0.808958	0.609895	0.796914	0.574185
H7BYZ1	Teneurin-2 OS=Homo sapiens GN=TENM2 PE=4 SV=1 - [H7BYZ1_HUMAN]	1.55297	0.59361	0.378982	0.829003	0.40297
Q9NV96-2	Isoform 2 of Cell cycle control protein 50A OS=Homo sapiens GN=TMEM30A - [CC50A_HUMAN]	1.20413	1.31872	0	0	0.859628
P61224-3	Isoform 3 of Ras-related protein Rap-1b OS=Homo sapiens GN=RAP1B - [RAP1B_HUMAN]	1.18617	0.672956	0.661631	0.926764	0.75978
Q96CP5	PMPCB protein (Fragment) OS=Homo sapiens GN=PMPCB PE=2 SV=2 - [Q96CP5_HUMAN]	0.778561	0.843099	0.897076	1.35874	1.31253
A8K1E9	cDNA FLJ78497 OS=Homo sapiens PE=2 SV=1 - [A8K1E9_HUMAN]	0.778561	0.843099	0.897076	1.35874	1.31253
E9PEE8	Integrin beta OS=Homo sapiens GN=ITGB6 PE=3 SV=1 - [E9PEE8_HUMAN]	0.682544	0.994429	0.839938	0.766545	0.618842
P31930	Cytochrome b-c1 complex subunit 1, mitochondrial OS=Homo sapiens GN=UQCRC1 PE=1 SV=3 - [QCR1_HUMAN]	1.15592	0.524879	0.834183	0.955925	1.50272
P31949	Protein S100-A11 OS=Homo sapiens GN=S100A11 PE=1 SV=2 - [S10AB_HUMAN]	1.17164	0.59143	0.751473	0.757497	0.673745
B4DRR0	cDNA FLJ53910, highly similar to Keratin, type II cytoskeletal 6A OS=Homo sapiens PE=2 SV=1 - [B4DRR0_HUMAN]	0.20037	1.41897	0.883102	1.20746	1.11745
P48668	Keratin, type II cytoskeletal 6C OS=Homo sapiens GN=KRT6C PE=1 SV=3 - [K2C6C_HUMAN]	0.20037	1.41897	0.883102	1.20746	1.11745
B4DKV4	cDNA FLJ60647, highly similar to Keratin, type II cytoskeletal 6B OS=Homo sapiens PE=2 SV=1 - [B4DKV4_HUMAN]	0.20037	1.41897	0.883102	1.20746	1.11745
B4DHT5	Acyl-CoA synthetase family member 2, mitochondrial OS=Homo sapiens GN=ACSF2 PE=2 SV=1 - [B4DHT5_HUMAN]	1.18963	0.780812	0.525784	0.74735	1.14564
P15880	40S ribosomal protein S2 OS=Homo sapiens GN=RPS2 PE=1 SV=2 - [RS2_HUMAN]	1.79437	0.453565	0.245161	0.798093	0.357138
P04406	Glyceraldehyde-3-phosphate dehydrogenase OS=Homo sapiens GN=GAPDH PE=1 SV=3 - [G3P_HUMAN]	0.784517	0.825795	0.876982	0.745931	0.87079
P32969	60S ribosomal protein L9 OS=Homo sapiens GN=RPL9 PE=1 SV=1 - [RL9_HUMAN]	1.93437	0.259732	0.28976	0.904851	0.420403
Q9Y305-2	Isoform 2 of Acyl-coenzyme A thioesterase 9, mitochondrial OS=Homo sapiens GN=ACOT9 - [ACOT9_HUMAN]	1.01383	0.75564	0.711072	1.4012	1.24354
P62906	60S ribosomal protein L10a OS=Homo sapiens GN=RPL10A PE=1 SV=2 - [RL10A_HUMAN]	1.71132	0.640962	0.126629	0.983379	0.372849
Q5T9A4	ATPase family AAA domain-containing protein 3B OS=Homo sapiens GN=ATAD3B PE=1 SV=1 - [ATD3B_HUMAN]	1.15002	0.724951	0.595319	1.80999	1.02346
P62913-2	Isoform 2 of 60S ribosomal protein L11 OS=Homo sapiens GN=RPL11 - [RL11_HUMAN]	1.97325	0.332192	0.162471	0.763999	0.399263
P14923	Junction plakoglobin OS=Homo sapiens GN=JUP PE=1 SV=3 - [PLAK_HUMAN]	1.00544	0.850154	0.608341	0.54946	0.528172
C9J9K3	40S ribosomal protein SA (Fragment) OS=Homo sapiens GN=RPSA PE=3 SV=1 - [C9J9K3_HUMAN]	1.587	0.579591	0.293359	0.955190inf59158	0.416511
P42704	Leucine-rich PPR motif-containing protein, mitochondrial OS=Homo sapiens GN=LRPPRC PE=1 SV=3 - [LPPRC_HUMAN]	1.17294	0.550196	0.734767	0.902003	1.15375
P11177-2	Isoform 2 of Pyruvate dehydrogenase E1 component subunit beta, mitochondrial OS=Homo sapiens GN=PDHB - [ODPB_HUMAN]	1.50848	0.616404	0.326195	1.45384	1.24897
O00767	Acyl-CoA desaturase OS=Homo sapiens GN=SCD PE=1 SV=2 - [ACOD_HUMAN]	0.529549	0.760031	1.15933	0.247183	1.20484
Q9H5V8	CUB domain-containing protein 1 OS=Homo sapiens GN=CDCP1 PE=1 SV=3 - [CDCP1_HUMAN]	0.764894	0.946897	0.736912	0.579238	0.387574
Q16658	Fascin OS=Homo sapiens GN=FSCN1 PE=1 SV=3 - [FSCN1_HUMAN]	1.8828	0.308678	0.254213	0.83595	0.884036
B1AH87	Putative peripheral benzodiazepine receptor-related protein (Fragment) OS=Homo sapiens GN=TSPO PE=4 SV=1 - [B1AH87_HUMAN]	0.0740893	1.06778	1.30323	1.21022	1.1368
P09211	Glutathione S-transferase P OS=Homo sapiens GN=GSTP1 PE=1 SV=2 - [GSTP1_HUMAN]	1.25524	0.605764	0.582611	0.899893	0.799532
Q53H12	Acylglycerol kinase, mitochondrial OS=Homo sapiens GN=AGK PE=1 SV=2 - [AGK_HUMAN]	0.600452	0.890965	0.932028	0.873121	1.13375
B4DQY1	cDNA FLJ56133, highly similar to Serine/threonine-protein phosphatase 2A 65 kDa regulatory subunit A alpha isoform OS=Homo sapiens PE=2 SV=1 - [B4DQY1_HUMAN]	0.895244	0.594602	0.93273	0.657581	1.40048
Q969G5	Protein kinase C delta-binding protein OS=Homo sapiens GN=PRKCDBP PE=1 SV=3 - [PRDBP_HUMAN]	1.61132	0.385402	0.425567	0.695196	0.526062
P61247	40S ribosomal protein S3a OS=Homo sapiens GN=RPS3A PE=1 SV=2 - [RS3A_HUMAN]	1.63052	0.541302	0.236538	0.977089	0.40677
P62841	40S ribosomal protein S15 OS=Homo sapiens GN=RPS15 PE=1 SV=2 - [RS15_HUMAN]	1.07521	0.828036	0.5011inf08635846	0.86624	0.492593
Q9Y6M7-9	Isoform 9 of Sodium bicarbonate cotransporter 3 OS=Homo sapiens GN=SLC4A7 - [S4A7_HUMAN]	1.1401	0.487614	0.775588	0.110972	0.768461
A8K9D2	Mitochondrial ribosomal protein L18, isoform CRA_b OS=Homo sapiens GN=MRPL18 PE=2 SV=1 - [A8K9D2_HUMAN]	0.659345	0.854421	0.888392	1.12202	1.27672
Q96FS1	CTNND1 protein (Fragment) OS=Homo sapiens GN=CTNND1 PE=2 SV=2 - [Q96FS1_HUMAN]	0.953411	0.768047	0.677177	0.706265	0.466814
A8K883	cDNA FLJ77590, highly similar to Homo sapiens leucine rich repeat containing 1, mRNA OS=Homo sapiens PE=2 SV=1 - [A8K883_HUMAN]	1.45009	0.438415	0.501931	0	0.444724
A7UNU5	Mutant electron-transferring flavoprotein dehydrogenase OS=Homo sapiens GN=ETFDH PE=2 SV=1 - [A7UNU5_HUMAN]	1.24039	0.657785	0.489793	0.474567	0.980399inf852083
O00186	Syntaxin-binding protein 3 OS=Homo sapiens GN=STXBP3 PE=1 SV=2 - [STXB3_HUMAN]	1.35468	0.543929	0.48859	0.44744	0.321412
Q9Y3Q3	Transmembrane emp24 domain-containing protein 3 OS=Homo sapiens GN=TMED3 PE=1 SV=1 - [TMED3_HUMAN]	0.579327	0.913505	0.886621	0	1.44766
O14949	Cytochrome b-c1 complex subunit 8 OS=Homo sapiens GN=UQCRQ PE=1 SV=4 - [QCR8_HUMAN]	0.310901	1.05955	1.00853	1.53104	1.24663
P34897-3	Isoform 3 of Serine hydroxymethyltransferase, mitochondrial OS=Homo sapiens GN=SHMT2 - [GLYM_HUMAN]	0.931764	0.826436	0.616564	1.02118	1.11526
O15031	Plexin-B2 OS=Homo sapiens GN=PLXNB2 PE=1 SV=3 - [PLXB2_HUMAN]	1.28831	0.392126	0.681715	0.285705	0.47148
P13647	Keratin, type II cytoskeletal 5 OS=Homo sapiens GN=KRT5 PE=1 SV=3 - [K2C5_HUMAN]	0.256792	1.22332	0.878741	1.20746	1.11745
Q9Y5K5-2	Isoform 2 of Ubiquitin carboxyl-terminal hydrolase isozyme L5 OS=Homo sapiens GN=UCHL5 - [UCHL5_HUMAN]	0.447028	0.80983	1.inf65072406093	0.786413	0.530438
P15311	Ezrin OS=Homo sapiens GN=EZR PE=1 SV=4 - [EZRI_HUMAN]	1.40314	0.52825	0.426097	0.872405	0.558305
P23786	Carnitine O-palmitoyltransferase 2, mitochondrial OS=Homo sapiens GN=CPT2 PE=1 SV=2 - [CPT2_HUMAN]	1.60916	0.448498	0.295574	0	0.98403
P60174-1	Isoform 2 of Triosephosphate isomerase OS=Homo sapiens GN=TPI1 - [TPIS_HUMAN]	1.13393	0.654417	0.561946	0.555261	0.840861
P62834	Ras-related protein Rap-1A OS=Homo sapiens GN=RAP1A PE=1 SV=1 - [RAP1A_HUMAN]	1.1763	0.55769	0.614878	1.01961	0.669812
Q9Y6M5	Zinc transporter 1 OS=Homo sapiens GN=SLC30A1 PE=1 SV=3 - [ZNT1_HUMAN]	1.62837	0.35186	0.365827	0.591914	0.492685
H3BN98	Uncharacterized protein (Fragment) OS=Homo sapiens PE=4 SV=2 - [H3BN98_HUMAN]	1.67999	0.354268	0.311462	0.722355	0.370819
O00299	Chloride intracellular channel protein 1 OS=Homo sapiens GN=CLIC1 PE=1 SV=4 - [CLIC1_HUMAN]	1.39581	0.450674	0.489558	0.758944	0.708851
Q96RP9-2	Isoform 2 of Elongation factor G, mitochondrial OS=Homo sapiens GN=GFM1 - [EFGM_HUMAN]	1.13582	0.459048	0.737556	0.98758	1.39797
E5KND7	Mitochondrial elongation factor G OS=Homo sapiens PE=3 SV=1 - [E5KND7_HUMAN]	1.13513	0.458928	0.737556	0.987323	1.39797
P11498	Pyruvate carboxylase, mitochondrial OS=Homo sapiens GN=PC PE=1 SV=2 - [PYC_HUMAN]	1.17978	0.786578	0.364139	1.22966	1.0117
P30084	Enoyl-CoA hydratase, mitochondrial OS=Homo sapiens GN=ECHS1 PE=1 SV=4 - [ECHM_HUMAN]	0.775946	0.831828	0.715962	1.32667	1.47347
B4DUQ1	cDNA FLJ54552, highly similar to Heterogeneous nuclear ribonucleoprotein K OS=Homo sapiens PE=2 SV=1 - [B4DUQ1_HUMAN]	1.51507	0.4694	0.333126	1.13483	0.707861
P30038	Delta-1-pyrroline-5-carboxylate dehydrogenase, mitochondrial OS=Homo sapiens GN=ALDH4A1 PE=1 SV=3 - [AL4A1_HUMAN]	1.51111	0.438241091inf353	0.360828	1.09675	1.35255
Q13151	Heterogeneous nuclear ribonucleoprotein A0 OS=Homo sapiens GN=HNRNPA0 PE=1 SV=1 - [ROA0_HUMAN]	1.34344	0.45574	0.495242	1.20929	0
P62244	40S ribosomal protein S15a OS=Homo sapiens GN=RPS15A PE=1 SV=2 - [RS15A_HUMAN]	1.81736	0.231276	0.243745	0.623185	0.369907
P26038	Moesin OS=Homo sapiens GN=MSN PE=1 SV=3 - [MOES_HUMAN]	1.32713	0.52825	0.426097	0.872405	0.559597
B3KRY3	cDNA FLJ35079 fis, clone PLACE6005283, highly similar to Lysosome-associated membrane glycoprotein 1 OS=Homo sapiens PE=2 SV=1 - [B3KRY3_HUMAN]	0.274207	1.01774	0.97869	1.02872	1.23715
P35241	Radixin OS=Homo sapiens GN=RDX PE=1 SV=1 - [RADI_HUMAN]	1.30125	0.52825	0.426097	0.872405	0.558305
O75083	WD repeat-containing protein 1 OS=Homo sapiens GN=WDR1 PE=1 SV=4 - [WDR1_HUMAN]	0.905119	0.706286	0.638258	0	0.506221
E5KLM2	Mitochondrial dynamin-like 120 kDa protein OS=Homo sapiens PE=3 SV=1 - [E5KLM2_HUMAN]	1.33937	0.38522	0.512608	1.15905	1.29549
Q9BSQ6	RPL13A protein (Fragment) OS=Homo sapiens GN=RPL13A PE=2 SV=2 - [Q9BSQ6_HUMAN]	1.64126	0.398212	0.191036	0.801285	0.275915
F5GXC8	Succinyl-CoA ligase [ADP-forming] subunit beta, mitochondrial OS=Homo sapiens GN=SUCLA2 PE=3 SV=1 - [F5GXC8_HUMAN]	1.15208	0.600878	0.46781	1.06265	1.29383
B7ZAF6	Succinate-CoA ligase, ADP-forming, beta subunit, isoform CRA_d OS=Homo sapiens GN=SUCLA2 PE=2 SV=1 - [B7ZAF6_HUMAN]	1.15208	0.600878	0.46781	1.06265	1.29383
P36578	60S ribosomal protein L4 OS=Homo sapiens GN=RPL4 PE=1 SV=5 - [RL4_HUMAN]	1.57067	0.43261	0.214471	1.02485	0.316398
P62249	40S ribosomal protein S16 OS=Homo sapiens GN=RPS16 PE=1 SV=2 - [RS16_HUMAN]	1.70578	0.30323	0.20637	0.76778	0.3808
Q5TAQ0	Ubiquinol-cytochrome-c reductase complex assembly factor 2 OS=Homo sapiens GN=UQCC2 PE=4 SV=1 - [Q5TAQ0_HUMAN]	0.34094	0.872925	1.00013	0	1.20167
K7ES61	39S ribosomal protein L4, mitochondrial (Fragment) OS=Homo sapiens GN=MRPL4 PE=3 SV=1 - [K7ES61_HUMAN]	0.857349	0.170769	1.18415	1.46282	2.68059
Q4TZM4	Hemoglobin beta chain (Fragment) OS=Homo sapiens GN=HBB PE=3 SV=1 - [Q4TZM4_HUMAN]	0.151985	0.326368	1.73007	0.967227	1.10922
P01621	Ig kappa chain V-III region NG9 (Fragment) OS=Homo sapiens PE=1 SV=1 - [KV303_HUMAN]	0.966675	1.1626	0.0551744	1.57602	1.5335
Q05CK9	SYNCRIP protein (Fragment) OS=Homo sapiens GN=SYNCRIP PE=2 SV=1 - [Q05CK9_HUMAN]	1.86499	0.140331	0.174067	0.194342	0.120333
P08559-3	Isoform 3 of Pyruvate dehydrogenase E1 component subunit alpha, somatic form, mitochondrial OS=Homo sapiens GN=PDHA1 - [ODPA_HUMAN]	1.40224	0.261646	0.509277	0.581977	1.21536
Q08722	Leukocyte surface antigen CD47 OS=Homo sapiens GN=CD47 PE=1 SV=1 - [CD47_HUMAN]	0.444686	0.790845	0.901715	0.882826	0.745103
Q9NW15	Anoctamin-10 OS=Homo sapiens GN=ANO10 PE=1 SV=2 - [ANO10_HUMAN]	0.564011	0.704194	0.850673	0.450628	1.00017
P46531	Neurogenic locus notch homolog protein 1 OS=Homo sapiens GN=NOTCH1 PE=1 SV=4 - [NOTC1_HUMAN]	0.53289	0.843441	0.710337	0.656616	0.438519
P27144	Adenylate kinase 4, mitochondrial OS=Homo sapiens GN=AK4 PE=1 SV=1 - [KAD4_HUMAN]	0.413724	1.23144	0.430974	1.30309	0.673656
Q14160	Protein scribble homolog OS=Homo sapiens GN=SCRIB PE=1 SV=4 - [SCRIB_HUMAN]	1.09635	0.381789	0.594257	0	0.227121
D3DUJ0	AFG3 ATPase family gene 3-like 2 (Yeast), isoform CRA_a (Fragment) OS=Homo sapiens GN=AFG3L2 PE=3 SV=1 - [D3DUJ0_HUMAN]	0.986341	0.523285	0.520304	1.33029	1.12535
Q5JRX3	Presequence protease, mitochondrial OS=Homo sapiens GN=PITRM1 PE=1 SV=3 - [PREP_HUMAN]	1.35856	0.356079	0.314879	0.910308	1.05588
P25398	40S ribosomal protein S12 OS=Homo sapiens GN=RPS12 PE=1 SV=3 - [RS12_HUMAN]	1.29734	0.517692	0.212697	0.991603	0.320537
P55290	Cadherin-13 OS=Homo sapiens GN=CDH13 PE=1 SV=1 - [CAD13_HUMAN]	0.260991	1.04862	0.714199	0.80934	1.45178
B7Z3E5	cDNA FLJ53573, highly similar to Myosin Ic OS=Homo sapiens PE=2 SV=1 - [B7Z3E5_HUMAN]	1.19236	0.3426	0.478197	0.276515	0.465337
E9PB90	Hexokinase-2 OS=Homo sapiens GN=HK2 PE=3 SV=1 - [E9PB90_HUMAN]	1.4722	0.243002	0.277309	1.1297	0.84442
P54886	Delta-1-pyrroline-5-carboxylate synthase OS=Homo sapiens GN=ALDH18A1 PE=1 SV=2 - [P5CS_HUMAN]	0.895555	0.730609	0.31758	1.73432	1.25683
H0YN26	Acidic leucine-rich nuclear phosphoprotein 32 family member A OS=Homo sapiens GN=ANP32A PE=4 SV=1 - [H0YN26_HUMAN]	0.991151	0.468576	0.468557	0.597057	0.474495
Q8TC12	Retinol dehydrogenase 11 OS=Homo sapiens GN=RDH11 PE=1 SV=2 - [RDH11_HUMAN]	1.21437	0.703729	0	0.839682	0.555794
Q6UB35	Monofunctional C1-tetrahydrofolate synthase, mitochondrial OS=Homo sapiens GN=MTHFD1L PE=1 SV=1 - [C1TM_HUMAN]	1.04636	0.348302	0.520406	1.44924	1.21229
D3XNU5	E-cadherin 1 OS=Homo sapiens GN=CDH1 PE=3 SV=1 - [D3XNU5_HUMAN]	0.482375	0.787063	0.635478	0.428493	0.42473
Q6UW63	KDEL motif-containing protein 1 OS=Homo sapiens GN=KDELC1 PE=1 SV=1 - [KDEL1_HUMAN]	0.430401	0.815191	0.648748	0.936579	0.913384
Q12959-4	Isoform 4 of Disks large homolog 1 OS=Homo sapiens GN=DLG1 - [DLG1_HUMAN]	1.00731	0.511094	0.363512	0.359181	0.439952
Q9NUM4	Transmembrane protein 106B OS=Homo sapiens GN=TMEM106B PE=1 SV=2 - [T106B_HUMAN]	0	1.02568	0.854364	0	0
Q9Y446	Plakophilin-3 OS=Homo sapiens GN=PKP3 PE=1 SV=1 - [PKP3_HUMAN]	0.7673inf77930433	0.438341	0.668982	1.69054	0.850088
M0R0F0	40S ribosomal protein S5 (Fragment) OS=Homo sapiens GN=RPS5 PE=3 SV=1 - [M0R0F0_HUMAN]	1.37306	0.277018	0.213382	1.04448	0.369443
Q562Z4	Actin-like protein (Fragment) OS=Homo sapiens GN=ACT PE=3 SV=1 - [Q562Z4_HUMAN]	0.615864	0.399175	0.827321	0.283518	0.557102
Q9UMD9-2	Isoform 2 of Collagen alpha-1(XVII) chain OS=Homo sapiens GN=COL17A1 - [COHA1_HUMAN]	0.717771	0.566025	0.549084	0.597156	0.550054
P29966	Myristoylated alanine-rich C-kinase substrate OS=Homo sapiens GN=MARCKS PE=1 SV=4 - [MARCS_HUMAN]	0	0.96522	0.866793	0.815615	0.748524
B7Z5V6	cDNA FLJ57046, highly similar to Lysosomal alpha-glucosidase (EC 3.2.1.20) OS=Homo sapiens PE=2 SV=1 - [B7Z5V6_HUMAN]	0.0856752	0.80399	0.929799	0.949849	0.613593
Q9BVJ8	HEXA protein (Fragment) OS=Homo sapiens GN=HEXA PE=2 SV=2 - [Q9BVJ8_HUMAN]	0	0.796893	1.00376	1.1144113inf4113	1.30192
P62280	40S ribosomal protein S11 OS=Homo sapiens GN=RPS11 PE=1 SV=3 - [RS11_HUMAN]	1.05268	0.47221	0.271415	0.784016	0.411673
P30041	Peroxiredoxin-6 OS=Homo sapiens GN=PRDX6 PE=1 SV=3 - [PRDX6_HUMAN]	0.906184	0.272121	0.598928	0	0.5668926589inf21
O95757	Heat shock 70 kDa protein 4L OS=Homo sapiens GN=HSPA4L PE=1 SV=3 - [HS74L_HUMAN]	0.79041	0.404774	0.53928	0.820871	0.833944
P47755	F-actin-capping protein subunit alpha-2 OS=Homo sapiens GN=CAPZA2 PE=1 SV=3 - [CAZA2_HUMAN]	0.59345	0.511338	0.625	1.29492	0.398593
B4DJV2	Citrate synthase OS=Homo sapiens GN=CS PE=2 SV=1 - [B4DJV2_HUMAN]	0.805269	0.497747	0.418058	1.23825	1.14447
Q92688-2	Isoform 2 of Acidic leucine-rich nuclear phosphoprotein 32 family member B OS=Homo sapiens GN=ANP32B - [AN32B_HUMAN]	0.809488	0.566331	0.338253	0	0.253496
Q9GZP8-2	Isoform 2 of Immortalization up-regulated protein OS=Homo sapiens GN=IMUP - [IMUP_HUMAN]	0.320558	0.662499	0.632687	0.791426	0.736351
Q71UM5	40S ribosomal protein S27-like OS=Homo sapiens GN=RPS27L PE=1 SV=3 - [RS27L_HUMAN]	0	0.627757	0.97692	0.579399	1.4067
Q13425	Beta-2-syntrophin OS=Homo sapiens GN=SNTB2 PE=1 SV=1 - [SNTB2_HUMAN]	0.706873	0.47884	0.418668	0	0.417027
Q99442	Translocation protein SEC62 OS=Homo sapiens GN=SEC62 PE=1 SV=1 - [SEC62_HUMAN]	0.341843	0.64648	0.610232	1.34297	1.3717
P42766	60S ribosomal protein L35 OS=Homo sapiens GN=RPL35 PE=1 SV=2 - [RL35_HUMAN]	0	1.02529	0.540837	1.62295	0.446861
Q14134-2	Isoform Beta of Tripartite motif-containing protein 29 OS=Homo sapiens GN=TRIM29 - [TRI29_HUMAN]	0.86inf7037488931	0.350347	0.328878	0.472961	0.554461
P62854	40S ribosomal protein S26 OS=Homo sapiens GN=RPS26 PE=1 SV=3 - [RS26_HUMAN]	0.961897	0.360199	0.207702	0.461333	0.370105
O76031	ATP-dependent Clp protease ATP-binding subunit clpX-like, mitochondrial OS=Homo sapiens GN=CLPX PE=1 SV=2 - [CLPX_HUMAN]	0.906206	0.393384	0.222424	0.381969	1.03998
P26599	Polypyrimidine tract-binding protein 1 OS=Homo sapiens GN=PTBP1 PE=1 SV=1 - [PTBP1_HUMAN]	1.03736	0.0972826	0.361815	0.861151	0.573443
P57735	Ras-related protein Rab-25 OS=Homo sapiens GN=RAB25 PE=1 SV=2 - [RAB25_HUMAN]	0.688905	0.283482	0.506966	1.09327	0.233006
P11182	Lipoamide acyltransferase component of branched-chain alpha-keto acid dehydrogenase complex, mitochondrial OS=Homo sapiens GN=DBT PE=1 SV=3 - [ODB2_HUMAN]	0.947257	0.222561	0.3069	0.850162	1.01718
O95782-2	Isoform B of AP-2 complex subunit alpha-1 OS=Homo sapiens GN=AP2A1 - [AP2A1_HUMAN]	0.778775	0.386792	0.298874	2.2401	1.75575
Q08345-2	Isoform 2 of Epithelial discoidin domain-containing receptor 1 OS=Homo sapiens GN=DDR1 - [DDR1_HUMAN]	0	0.560866	0.893773	1.22612	0.664322
H9KV44	Protein EFR3 homolog A OS=Homo sapiens GN=EFR3A PE=4 SV=1 - [H9KV44_HUMAN]	0	0.560201	0.889486	0	0
B7Z5S9	cDNA FLJ61359, highly similar to Adapter-relatedprotein complex 2 alpha- 2 subunit OS=Homo sapiens PE=2 SV=1 - [B7Z5S9_HUMAN]	0.610194	0.53283	0.302284	2.25941	1.75575
Q14CN4-3	Isoform 3 of Keratin, type II cytoskeletal 72 OS=Homo sapiens GN=KRT72 - [K2C72_HUMAN]	0.290689	0.770726	0.343302	0.142032	1.1641
Q5JTJ3-3	Isoform 3 of Cytochrome c oxidase assembly factor 6 homolog OS=Homo sapiens GN=COA6 - [COA6_HUMAN]	0.214196	0.49836	0.640527	2.866418522inf91	1.25062
Q6RW13	Type-1 angiotensin II receptor-associated protein OS=Homo sapiens GN=AGTRAP PE=1 SV=1 - [ATRAP_HUMAN]	0.49404	0.332392	0.508324	0.867695	1.31051
B3KU62	cDNA FLJ39243 fis, clone OCBBF2008283, highly similar to Protein NDRG1 OS=Homo sapiens PE=2 SV=1 - [B3KU62_HUMAN]	0.47495	0.450988	0.40727	0.56277	0.386159
A8K1C7	cDNA FLJ75179, highly similar to Homo sapiens leucine rich repeat containing 8 family, member A, mRNA OS=Homo sapiens PE=2 SV=1 - [A8K1C7_HUMAN]	0.787623	0.300558	0.17339	1.3587	0.278651
Q5JPJ9	Putative uncharacterized protein DKFZp686D0114 OS=Homo sapiens GN=DKFZp686D0114 PE=4 SV=1 - [Q5JPJ9_HUMAN]	0.761934	0.462711	0	0.833426	0
O75054	Immunoglobulin superfamily member 3 OS=Homo sapiens GN=IGSF3 PE=2 SV=3 - [IGSF3_HUMAN]	0.272937	0.251492	0.536541	0.323583	0.706669
Q53G79	Carnitine O-palmitoyltransferase II, mitochondrial variant (Fragment) OS=Homo sapiens PE=2 SV=1 - [Q53G79_HUMAN]	0.240362	0.448498	0.261766	0	0.941392
