# Supplementary material for: The Globular C1q Receptor Is Required for Epidermal Growth Factor Receptor Signaling during Candida albicans Infection
Source: mBio. 2021 Nov 2;12(6):e02716-21. doi: 10.1128/mBio.02716-21 (PMC8561387; doi:10.1128/mBio.02716-21)
Supplement: TABLE S2 [file mbio.02716-21-st002.xlsx]

## Sheet: 2 of 2 EGF
Table S2. List of proteins that were found to associate with EGFR in two biological replicates of oral epithelial cells that were incubated with EGF for 5 min. Also shown are the proteins that associated with EGFR in 1-3 samples of epithelial cells infected with C. albicans. Data are presented as the fold change relative to control epithelial cells that were incubated in tissue culture medium alo…
Accession number	Description	Ca-1 fold-change	Ca-2 fold-change	Ca-3 fold-change	EGF-2 fold-change	EGF-3 fold-change
J3QSC5	Galectin-9B OS=Homo sapiens GN=LGALS9B PE=4 SV=1 - [J3QSC5_HUMAN]	inf	inf	inf	inf	inf
Q6QBS2	Epidermal growth factor (Fragment) OS=Homo sapiens GN=EGF PE=2 SV=1 - [Q6QBS2_HUMAN]	inf	inf	inf	inf	inf
P62993	Growth factor receptor-bound protein 2 OS=Homo sapiens GN=GRB2 PE=1 SV=1 - [GRB2_HUMAN] Binds GAB1, which interacts with gC1R	inf	100	inf	inf	inf
Q9BQ48	39S ribosomal protein L34, mitochondrial OS=Homo sapiens GN=MRPL34 PE=1 SV=1 - [RM34_HUMAN]	100	inf	inf	inf	inf
H3BUV4	Ceroid-lipofuscinosis neuronal protein 6 OS=Homo sapiens GN=CLN6 PE=4 SV=1 - [H3BUV4_HUMAN]	100	100	inf	inf	inf
B3KTV8	cDNA FLJ38830 fis, clone MESAN1000080, highly similar to ERBB receptor feedback inhibitor 1 OS=Homo sapiens PE=2 SV=1 - [B3KTV8_HUMAN]	inf	inf	inf	inf	inf
Q3B726	DNA-directed RNA polymerase I subunit RPA43 OS=Homo sapiens GN=TWISTNB PE=1 SV=1 - [RPA43_HUMAN]	100	inf	inf	inf	inf
S4R360	39S ribosomal protein L42, mitochondrial OS=Homo sapiens GN=MRPL42 PE=4 SV=1 - [S4R360_HUMAN]	100	inf	inf	inf	inf
Q53G62	Mitochondrial ribosomal protein S28 variant (Fragment) OS=Homo sapiens PE=2 SV=1 - [Q53G62_HUMAN]	0.712315	100	inf	inf	inf
Q9BW72	HIG1 domain family member 2A, mitochondrial OS=Homo sapiens GN=HIGD2A PE=1 SV=1 - [HIG2A_HUMAN]	inf	inf	100	inf	inf
F8VQW0	Bax inhibitor 1 (Fragment) OS=Homo sapiens GN=TMBIM6 PE=4 SV=1 - [F8VQW0_HUMAN]	3.99664	100	inf	inf	inf
Q4W4Y1	Dopamine receptor interacting protein 4 OS=Homo sapiens GN=DRIP4 PE=2 SV=1 - [Q4W4Y1_HUMAN]	1.61929	100	100	inf	inf
P04040	Catalase OS=Homo sapiens GN=CAT PE=1 SV=3 - [CATA_HUMAN]	100	100	inf	inf	inf
P26440	Isovaleryl-CoA dehydrogenase, mitochondrial OS=Homo sapiens GN=IVD PE=1 SV=1 - [IVD_HUMAN]	1.04039	inf	inf	inf	inf
Q96EY7	Pentatricopeptide repeat domain-containing protein 3, mitochondrial OS=Homo sapiens GN=PTCD3 PE=1 SV=3 - [PTCD3_HUMAN]	2.84918	inf	inf	inf	inf
Q6PIQ7	IGL@ protein OS=Homo sapiens GN=IGL@ PE=2 SV=1 - [Q6PIQ7_HUMAN]	inf	1.72282	100	51.9926	inf
P21281	V-type proton ATPase subunit B, brain isoform OS=Homo sapiens GN=ATP6V1B2 PE=1 SV=3 - [VATB2_HUMAN]	4.09523	7.35751	100	4.0316	inf
M0QZ21	AP-2 complex subunit sigma OS=Homo sapiens GN=AP2S1 PE=4 SV=1 - [M0QZ21_HUMAN]	0	0	inf	3.36244	inf
P56556	NADH dehydrogenase [ubiquinone] 1 alpha subcomplex subunit 6 OS=Homo sapiens GN=NDUFA6 PE=1 SV=3 - [NDUA6_HUMAN]	0.771062	0.471202	100	3.25843	inf
O75380	NADH dehydrogenase [ubiquinone] iron-sulfur protein 6, mitochondrial OS=Homo sapiens GN=NDUFS6 PE=1 SV=1 - [NDUS6_HUMAN]	1.6332	100	1.91018	inf	3.16848
Q70Q11	MHC class I antigen OS=Homo sapiens GN=HLA-B PE=3 SV=1 - [Q70Q11_HUMAN]	2.49531	inf	1.38801	inf	2.69945
Q53G19	Mitochondrial ribosomal protein L11 isoform a variant (Fragment) OS=Homo sapiens PE=2 SV=1 - [Q53G19_HUMAN]	1.2947	0.710886	inf	2.64107	inf
P81605	Dermcidin OS=Homo sapiens GN=DCD PE=1 SV=2 - [DCD_HUMAN]	0	1.8141	inf	2.63283	inf
G3XAN4	Translocating chain-associated membrane protein 1 OS=Homo sapiens GN=TRAM1 PE=4 SV=1 - [G3XAN4_HUMAN]	1.14053	0	inf	2.549	inf
E7ER27	Peroxisomal multifunctional enzyme type 2 OS=Homo sapiens GN=HSD17B4 PE=3 SV=3 - [E7ER27_HUMAN]	1.2918	0	100	2.43928	inf
V5NQT4	MHC class I antigen (Fragment) OS=Homo sapiens GN=HLA-B PE=4 SV=1 - [V5NQT4_HUMAN]	1.34481	0.619504	100	2.33586	inf
Q9UBV8	Peflin OS=Homo sapiens GN=PEF1 PE=1 SV=1 - [PEF1_HUMAN]	100	100	0.992322	inf	2.20283
C9JA28	Translocon-associated protein subunit gamma OS=Homo sapiens GN=SSR3 PE=4 SV=1 - [C9JA28_HUMAN]	0.260831	0	inf	2.09634	inf
P05091	Aldehyde dehydrogenase, mitochondrial OS=Homo sapiens GN=ALDH2 PE=1 SV=2 - [ALDH2_HUMAN]	1.44288	100	1.13655	inf	1.98244
F5H6U7	Vesicle transport protein GOT1B OS=Homo sapiens GN=GOLT1B PE=4 SV=1 - [F5H6U7_HUMAN]	0.68584	1.2683	inf	1.95215	inf
Q9BRX8-2	Isoform 2 of Redox-regulatory protein FAM213A OS=Homo sapiens GN=FAM213A - [F213A_HUMAN]	1.92337	100	1.48233	inf	1.94486
P36543	V-type proton ATPase subunit E 1 OS=Homo sapiens GN=ATP6V1E1 PE=1 SV=1 - [VATE1_HUMAN]	2.46896	100	2.26478	inf	1.93587
P01024	Complement C3 OS=Homo sapiens GN=C3 PE=1 SV=2 - [CO3_HUMAN]	0.591019	0.859572	100	1.66127	inf
Q5RI15	Cytochrome c oxidase protein 20 homolog OS=Homo sapiens GN=COX20 PE=1 SV=2 - [COX20_HUMAN]	1.37044	1.801	inf	1.57773	inf
H3BPT0	COX assembly mitochondrial protein 2 homolog OS=Homo sapiens GN=CMC2 PE=4 SV=1 - [H3BPT0_HUMAN]	0	0.641165	100	1.57222	inf
J3KS22	L-xylulose reductase (Fragment) OS=Homo sapiens GN=DCXR PE=3 SV=1 - [J3KS22_HUMAN]	2.25219	inf	1.21374	inf	1.53689
Q14331	Protein FRG1 OS=Homo sapiens GN=FRG1 PE=1 SV=1 - [FRG1_HUMAN]	inf	inf	0	inf	1.48878
Q9NQH7-4	Isoform 4 of Probable Xaa-Pro aminopeptidase 3 OS=Homo sapiens GN=XPNPEP3 - [XPP3_HUMAN]	0.735609	0	inf	1.41939	inf
Q8NBX0	Saccharopine dehydrogenase-like oxidoreductase OS=Homo sapiens GN=SCCPDH PE=1 SV=1 - [SCPDL_HUMAN]	100	inf	1.19983	inf	1.41319
P33947	ER lumen protein retaining receptor 2 OS=Homo sapiens GN=KDELR2 PE=1 SV=1 - [ERD22_HUMAN]	3.39673	0.380684	inf	1.36615	inf
B4DM26	cDNA FLJ57322, highly similar to Homo sapiens lysocardiolipin acyltransferase (LYCAT), transcript variant 1, mRNA OS=Homo sapiens PE=2 SV=1 - [B4DM26_HUMAN]	1.50829	inf	0	inf	1.35609
P16401	Histone H1.5 OS=Homo sapiens GN=HIST1H1B PE=1 SV=3 - [H15_HUMAN]	2.36873	0	inf	1.35304	inf
B4DFS8	cDNA FLJ51820, highly similar to Methylmalonate-semialdehyde dehydrogenase[acylating], mitochondrial (EC 1.2.1.27) OS=Homo sapiens PE=2 SV=1 - [B4DFS8_HUMAN]	inf	0.611295	inf	1.30058	inf
Q13185	Chromobox protein homolog 3 OS=Homo sapiens GN=CBX3 PE=1 SV=4 - [CBX3_HUMAN]	1.86763	inf	1.05407	inf	1.23764
Q8IXM3	39S ribosomal protein L41, mitochondrial OS=Homo sapiens GN=MRPL41 PE=1 SV=1 - [RM41_HUMAN]	1.48665	1.05276	100	1.23291	inf
O43291-2	Isoform 2 of Kunitz-type protease inhibitor 2 OS=Homo sapiens GN=SPINT2 - [SPIT2_HUMAN]	1.46554	100	0.913139	inf	1.22888
B3KMB8	cDNA FLJ10654 fis, clone NT2RP2005901, highly similar to FAST kinase domains-containing protein 2 OS=Homo sapiens PE=2 SV=1 - [B3KMB8_HUMAN]	0.987698	0.845446	inf	1.22471	inf
Q13724-2	Isoform 2 of Mannosyl-oligosaccharide glucosidase OS=Homo sapiens GN=MOGS - [MOGS_HUMAN]	2.15612	100	0.80444	inf	1.20294
B3KPZ7	cDNA FLJ32517 fis, clone SMINT1000117, highly similar to Pyruvate dehydrogenase (lipoamide)-phosphatase 1 (EC 3.1.3.43) OS=Homo sapiens PE=2 SV=1 - [B3KPZ7_HUMAN]	1.26976	100	0	inf	1.17127
Q13636	Ras-related protein Rab-31 OS=Homo sapiens GN=RAB31 PE=1 SV=1 - [RAB31_HUMAN]	2.04631	0	100	1.16321	inf
B7Z7D2	Lysosomal acid phosphatase OS=Homo sapiens GN=ACP2 PE=2 SV=1 - [B7Z7D2_HUMAN]	inf	100	0.695083	inf	1.12856
Q96HY6	DDRGK domain-containing protein 1 OS=Homo sapiens GN=DDRGK1 PE=1 SV=2 - [DDRGK_HUMAN]	1.94108	0	inf	1.12256	inf
Q96DV4	39S ribosomal protein L38, mitochondrial OS=Homo sapiens GN=MRPL38 PE=1 SV=2 - [RM38_HUMAN]	1.68794	0	inf	1.09955	inf
B7Z413	Renin receptor OS=Homo sapiens GN=ATP6AP2 PE=2 SV=1 - [B7Z413_HUMAN]	1.8569	0	inf	1.09822	inf
Q9BUN6	MRPS30 protein (Fragment) OS=Homo sapiens GN=MRPS30 PE=2 SV=2 - [Q9BUN6_HUMAN]	2.38051	0.847304	inf	1.08357	inf
Q9P0U1	Mitochondrial import receptor subunit TOM7 homolog OS=Homo sapiens GN=TOMM7 PE=1 SV=1 - [TOM7_HUMAN]	100	100	1.27082	inf	1.08141
Q8NE86-3	Isoform 3 of Calcium uniporter protein, mitochondrial OS=Homo sapiens GN=MCU - [MCU_HUMAN]	0.688512	100	0.782445	inf	1.02211
Q9NPL8	Complex I assembly factor TIMMDC1, mitochondrial OS=Homo sapiens GN=TIMMDC1 PE=1 SV=2 - [TIDC1_HUMAN]	1.42728	0	100	0.996238	inf
P18754	Regulator of chromosome condensation OS=Homo sapiens GN=RCC1 PE=1 SV=1 - [RCC1_HUMAN]	2.45777	100	0.581815	inf	0.995627
A8YXX5	Cell proliferation-inducing protein 60 OS=Homo sapiens GN=PIG60 PE=2 SV=1 - [A8YXX5_HUMAN]	1.64108	0	100	0.991966	inf
Q969X5-2	Isoform 2 of Endoplasmic reticulum-Golgi intermediate compartment protein 1 OS=Homo sapiens GN=ERGIC1 - [ERGI1_HUMAN]	1.80958	0.986712	100	0.967098	inf
Q9Y3D3	28S ribosomal protein S16, mitochondrial OS=Homo sapiens GN=MRPS16 PE=1 SV=1 - [RT16_HUMAN]	1.20602	0	inf	0.936465	inf
Q99735-2	Isoform 2 of Microsomal glutathione S-transferase 2 OS=Homo sapiens GN=MGST2 - [MGST2_HUMAN]	2.58886	100	0.853225	inf	0.930847
Q5JTZ9	Alanine--tRNA ligase, mitochondrial OS=Homo sapiens GN=AARS2 PE=1 SV=1 - [SYAM_HUMAN]	1.06758	0	inf	0.919294	inf
B8ZZ51	Malate dehydrogenase, cytoplasmic OS=Homo sapiens GN=MDH1 PE=4 SV=1 - [B8ZZ51_HUMAN]	inf	inf	0.554969	inf	0.919059
K7EK07	Histone H3 (Fragment) OS=Homo sapiens GN=H3F3B PE=3 SV=1 - [K7EK07_HUMAN]	2.59283	0	100	0.877903	inf
Q71DI3	Histone H3.2 OS=Homo sapiens GN=HIST2H3A PE=1 SV=3 - [H32_HUMAN]	0.83577	0	100	0.877903	inf
B7Z4U9	cDNA FLJ59277, highly similar to Calpastatin OS=Homo sapiens PE=2 SV=1 - [B7Z4U9_HUMAN]	0	100	0.98056	inf	0.839599
P28838-2	Isoform 2 of Cytosol aminopeptidase OS=Homo sapiens GN=LAP3 - [AMPL_HUMAN]	1.02453	0	100	0.789125	inf
Q96HY7	Probable 2-oxoglutarate dehydrogenase E1 component DHKTD1, mitochondrial OS=Homo sapiens GN=DHTKD1 PE=1 SV=2 - [DHTK1_HUMAN]	0.75716	inf	0	inf	0.754112
P61619	Protein transport protein Sec61 subunit alpha isoform 1 OS=Homo sapiens GN=SEC61A1 PE=1 SV=2 - [S61A1_HUMAN]	1.4766	inf	0	inf	0.749944
Q969L2	Protein MAL2 OS=Homo sapiens GN=MAL2 PE=1 SV=1 - [MAL2_HUMAN]	inf	0	inf	0.705492	inf
Q9Y697-2	Isoform Cytoplasmic of Cysteine desulfurase, mitochondrial OS=Homo sapiens GN=NFS1 - [NFS1_HUMAN]	1.13263	0	inf	0.703561	inf
Q13641	Trophoblast glycoprotein OS=Homo sapiens GN=TPBG PE=1 SV=1 - [TPBG_HUMAN]	0	0.884824	inf	0.612752	inf
A6NGW1	Protein YIF1A OS=Homo sapiens GN=YIF1A PE=4 SV=1 - [A6NGW1_HUMAN]	2.59394	0	inf	0.563559	inf
P02545	Prelamin-A/C OS=Homo sapiens GN=LMNA PE=1 SV=1 - [LMNA_HUMAN]	1.38192	0	inf	0.548357	inf
P35610	Sterol O-acyltransferase 1 OS=Homo sapiens GN=SOAT1 PE=1 SV=3 - [SOAT1_HUMAN]	0.838617	0.168994	100	0.495128	inf
Q9UM54-5	Isoform 5 of Unconventional myosin-VI OS=Homo sapiens GN=MYO6 - [MYO6_HUMAN]	2.32736	100	0.893638	inf	0.464312
Q05BU6	SFRS11 protein (Fragment) OS=Homo sapiens GN=SFRS11 PE=2 SV=1 - [Q05BU6_HUMAN]	1.62998	0.636286	100	0.461758	inf
P51636	Caveolin-2 OS=Homo sapiens GN=CAV2 PE=1 SV=2 - [CAV2_HUMAN]	100	100	0.764811	inf	0.45596
Q56S53	Non-functional ABO glycosyltransferase (Fragment) OS=Homo sapiens GN=ABO PE=4 SV=1 - [Q56S53_HUMAN]	inf	0	100	0.427911	inf
B2R6K1	cDNA, FLJ92992, highly similar to Homo sapiens methylmalonyl Coenzyme A mutase (MUT), nuclear gene encoding mitochondrial protein, mRNA OS=Homo sapiens PE=2 SV=1 - [B2R6K1_HUMAN]	1.39769	1.47789	100	0.425328	inf
P62273	40S ribosomal protein S29 OS=Homo sapiens GN=RPS29 PE=1 SV=2 - [RS29_HUMAN]	inf	inf	0	inf	0.347088
Q53F27	Transmembrane protein 14C variant (Fragment) OS=Homo sapiens PE=2 SV=1 - [Q53F27_HUMAN]	0.677679	0	100	0.277493	inf
P0CW22	40S ribosomal protein S17-like OS=Homo sapiens GN=RPS17L PE=1 SV=1 - [RS17L_HUMAN]	1.92424	100	0	inf	0.232997
P17096	High mobility group protein HMG-I/HMG-Y OS=Homo sapiens GN=HMGA1 PE=1 SV=3 - [HMGA1_HUMAN]. Stimulates the inflammatory response. Activates NfKB. Induced by IL-17	0.957501	1.49375	1.58289	23.6186	1.47774
P17096-2	Isoform HMG-Y of High mobility group protein HMG-I/HMG-Y OS=Homo sapiens GN=HMGA1 - [HMGA1_HUMAN]	0	0.87549	1.88648	22.4932	1.62548
Q9NRX2	39S ribosomal protein L17, mitochondrial OS=Homo sapiens GN=MRPL17 PE=1 SV=1 - [RM17_HUMAN]	0.724441	0.567656	0	1.67205	18.0148
O15258	Protein RER1 OS=Homo sapiens GN=RER1 PE=1 SV=1 - [RER1_HUMAN]	2.06088	0.591805	0	1.31302	11.4925
Q9UL26	Ras-related protein Rab-22A OS=Homo sapiens GN=RAB22A PE=1 SV=2 - [RB22A_HUMAN]	100	0	7.00846	1.16321	9.56631
P13747	HLA class I histocompatibility antigen, alpha chain E OS=Homo sapiens GN=HLA-E PE=1 SV=3 - [HLAE_HUMAN]	2.05528	3.36718	1.95436	7.29387	2.92822
Q9HBQ7	Cathepsin L, isoform CRA_b OS=Homo sapiens GN=CTSL PE=2 SV=1 - [Q9HBQ7_HUMAN]	2.80871	0	0	6.98083	1.35527
Q15075	Early endosome antigen 1 OS=Homo sapiens GN=EEA1 PE=1 SV=2 - [EEA1_HUMAN]	15.803	12.7205	3.10506	6.37635	1.83039
Q9UBX3	Mitochondrial dicarboxylate carrier OS=Homo sapiens GN=SLC25A10 PE=1 SV=2 - [DIC_HUMAN]	0.684654	0	0	2.1626	5.36578
Q9BSH4	Translational activator of cytochrome c oxidase 1 OS=Homo sapiens GN=TACO1 PE=1 SV=1 - [TACO1_HUMAN]	1.16234	2.74303	0.869746	1.69364	5.65026
P51153	Ras-related protein Rab-13 OS=Homo sapiens GN=RAB13 PE=1 SV=1 - [RAB13_HUMAN]	2.41237	1.38795	4.66422	1.69541	5.31075
B4DJ38	cDNA FLJ56092, highly similar to Pentatricopeptide repeat protein 1 OS=Homo sapiens PE=2 SV=1 - [B4DJ38_HUMAN]	1.54597	1.68334	0.766374	5.76256	1.0989
Q5D862	Filaggrin-2 OS=Homo sapiens GN=FLG2 PE=1 SV=1 - [FILA2_HUMAN]	0	3.26119	3.22011	3.45537	3.02865
O15400-2	Isoform 2 of Syntaxin-7 OS=Homo sapiens GN=STX7 - [STX7_HUMAN]	2.51205	1.20087	1.3782	2.90354	3.54685
Q04721	Neurogenic locus notch homolog protein 2 OS=Homo sapiens GN=NOTCH2 PE=1 SV=3 - [NOTC2_HUMAN]	inf	1.35011	1.10462	1.16815	5.08659
Q5DT20	Hornerin OS=Homo sapiens GN=HRNR PE=2 SV=1 - [Q5DT20_HUMAN]	inf	7.56331	1.1342	3.37343	2.85992
P35527	Keratin, type I cytoskeletal 9 OS=Homo sapiens GN=KRT9 PE=1 SV=3 - [K1C9_HUMAN]	0.411225	2.41606	2.99179	2.9424	3.09113
Q6NVY1	3-hydroxyisobutyryl-CoA hydrolase, mitochondrial OS=Homo sapiens GN=HIBCH PE=1 SV=2 - [HIBCH_HUMAN]	1.12393	0	0.35728	4.94124	1.06905
Q96LJ7	Dehydrogenase/reductase SDR family member 1 OS=Homo sapiens GN=DHRS1 PE=1 SV=1 - [DHRS1_HUMAN]	1.74954	0	0.902471	4.1309	1.71326
V5J9V0	MHC class I antigen (Fragment) OS=Homo sapiens GN=HLA-B PE=4 SV=1 - [V5J9V0_HUMAN]	3.67708	0.512749	1.5019	1.72799	3.61545
P05114	Non-histone chromosomal protein HMG-14 OS=Homo sapiens GN=HMGN1 PE=1 SV=3 - [HMGN1_HUMAN]	0	0.217426	1.16313	2.1398	3.19783
P08107	Heat shock 70 kDa protein 1A/1B OS=Homo sapiens GN=HSPA1A PE=1 SV=5 - [HSP71_HUMAN]	0.809446	1.00607	6.18225	0.868954	4.38579
Q8TBT6	Putative uncharacterized protein (Fragment) OS=Homo sapiens PE=2 SV=1 - [Q8TBT6_HUMAN]	1.51304	1.50492	2.00597	2.10324	3.09949
Q96CW1-2	Isoform 2 of AP-2 complex subunit mu OS=Homo sapiens GN=AP2M1 - [AP2M1_HUMAN]	3.13544	0	0	3.14664	1.85568
Q96DA6-2	Isoform 2 of Mitochondrial import inner membrane translocase subunit TIM14 OS=Homo sapiens GN=DNAJC19 - [TIM14_HUMAN]	inf	1.85202	4.43432	3.16941	1.57727
Q6NUM9	All-trans-retinol 13,14-reductase OS=Homo sapiens GN=RETSAT PE=1 SV=2 - [RETST_HUMAN]	2.05234	1.51459	0.85486	3.1929	1.53405
H0UID4	Adaptor-related protein complex 2, beta 1 subunit, isoform CRA_b OS=Homo sapiens GN=AP2B1 PE=4 SV=1 - [H0UID4_HUMAN]	1.73508	0.510716	0.694047	3.19127	1.52515
P42126	Enoyl-CoA delta isomerase 1, mitochondrial OS=Homo sapiens GN=ECI1 PE=1 SV=1 - [ECI1_HUMAN]	1.14442	0.858076	2.61576	1.03203	3.58088
O60488-2	Isoform Short of Long-chain-fatty-acid--CoA ligase 4 OS=Homo sapiens GN=ACSL4 - [ACSL4_HUMAN]	1.62102	1.20566	1.97562	3.38976	1.20612
P62072	Mitochondrial import inner membrane translocase subunit Tim10 OS=Homo sapiens GN=TIMM10 PE=1 SV=1 - [TIM10_HUMAN]	0	1.40485	1.80382	2.99469	1.54105
Q6FG99	RPLP1 protein OS=Homo sapiens GN=RPLP1 PE=3 SV=1 - [Q6FG99_HUMAN]	1.7512	1.12215	0.69713	3.02976	1.47846
B4DDB9	cDNA FLJ56339, highly similar to Signal peptidase complex subunit 2 (EC 3.4.-.-) OS=Homo sapiens PE=2 SV=1 - [B4DDB9_HUMAN]	5.60983	3.22829	1.39405	4.11187	0.380974
Q9H9J2	39S ribosomal protein L44, mitochondrial OS=Homo sapiens GN=MRPL44 PE=1 SV=1 - [RM44_HUMAN]	1.23592	0.432591	0	1.59203	2.87066
P08727	Keratin, type I cytoskeletal 19 OS=Homo sapiens GN=KRT19 PE=1 SV=4 - [K1C19_HUMAN]	0.463473	0.761207	3.69798	1.43728	3.01424
Q9UHX1-4	Isoform 4 of Poly(U)-binding-splicing factor PUF60 OS=Homo sapiens GN=PUF60 - [PUF60_HUMAN]	2.12801	0.678605	0.481334	0.899034	3.55025
B7Z1R5	V-type proton ATPase catalytic subunit A OS=Homo sapiens GN=ATP6V1A PE=2 SV=1 - [B7Z1R5_HUMAN]	1.25374	2.39586	1.9511	2.20193	2.21734
P35659	Protein DEK OS=Homo sapiens GN=DEK PE=1 SV=1 - [DEK_HUMAN]	100	1.20693	0.947649	2.36723	2.05124
Q96L35	EPH receptor B4, isoform CRA_b OS=Homo sapiens GN=EPHB4 PE=1 SV=1 - [Q96L35_HUMAN]	1.91982	5.83632	0.0836483	3.99701	0.355129
P09496-2	Isoform Non-brain of Clathrin light chain A OS=Homo sapiens GN=CLTA - [CLCA_HUMAN]	4.63595	1.0517	1.61225	2.72211	1.55138
Q9NYV4-2	Isoform 2 of Cyclin-dependent kinase 12 OS=Homo sapiens GN=CDK12 - [CDK12_HUMAN]	100	0.433887	0.443013	3.83104	0.386604
V5NQQ8	MHC class I antigen (Fragment) OS=Homo sapiens GN=HLA-C PE=4 SV=1 - [V5NQQ8_HUMAN]	1.63132	0.421508	1.18915	2.71784	1.4774
Q9NX62	Inositol monophosphatase 3 OS=Homo sapiens GN=IMPAD1 PE=1 SV=1 - [IMPA3_HUMAN]	2.85052	0.805618	1.87276	1.61121	2.57147
Q10567-3	Isoform C of AP-1 complex subunit beta-1 OS=Homo sapiens GN=AP1B1 - [AP1B1_HUMAN]. Mediates basolateral EGFR sorting	3.36053	0.179281	0.850299	2.49211	1.66055
K7ES61	39S ribosomal protein L4, mitochondrial (Fragment) OS=Homo sapiens GN=MRPL4 PE=3 SV=1 - [K7ES61_HUMAN]	0.857349	0.170769	1.18415	1.46282	2.68059
Q5JTJ3-3	Isoform 3 of Cytochrome c oxidase assembly factor 6 homolog OS=Homo sapiens GN=COA6 - [COA6_HUMAN]	0.214196	0.49836	0.640527	2.866418522inf91	1.25062
H6VRF8	Keratin 1 OS=Homo sapiens GN=KRT1 PE=3 SV=1 - [H6VRF8_HUMAN]	0.437635	2.46128	2.26988	1.99367	2.0972
Q12797-10	Isoform 10 of Aspartyl/asparaginyl beta-hydroxylase OS=Homo sapiens GN=ASPH - [ASPH_HUMAN]	2.08851	0.912753	0.887451	2.94292	1.13593
Q96B24	Integral membrane protein 2B OS=Homo sapiens GN=ITM2B PE=2 SV=1 - [Q96B24_HUMAN]	inf	1.14777	2.17659	1.45393	2.60315
D6RB85	Calnexin (Fragment) OS=Homo sapiens GN=CANX PE=3 SV=1 - [D6RB85_HUMAN] )chaperone)	2.0647	1.48278	2.09769	2.41566	1.63976
B7Z5S9	cDNA FLJ61359, highly similar to Adapter-relatedprotein complex 2 alpha- 2 subunit OS=Homo sapiens PE=2 SV=1 - [B7Z5S9_HUMAN]	0.610194	0.53283	0.302284	2.25941	1.75575
O95782-2	Isoform B of AP-2 complex subunit alpha-1 OS=Homo sapiens GN=AP2A1 - [AP2A1_HUMAN]	0.778775	0.386792	0.298874	2.2401	1.75575
Q9Y6A9	Signal peptidase complex subunit 1 OS=Homo sapiens GN=SPCS1 PE=1 SV=4 - [SPCS1_HUMAN]	1.39802	1.70709	2.09124	1.33942	2.65369
Q9Y3D7	Mitochondrial import inner membrane translocase subunit TIM16 OS=Homo sapiens GN=PAM16 PE=1 SV=2 - [TIM16_HUMAN]	1.20203	0.732139	1.10544	2.75258	1.20953
B3VTP9	MHC class I antigen (Fragment) OS=Homo sapiens GN=HLA-A PE=3 SV=1 - [B3VTP9_HUMAN]	2.59072	1.82203	1.88439	3.09675	0.851556
Q8TAS0	ATP synthase subunit gamma (Fragment) OS=Homo sapiens PE=2 SV=1 - [Q8TAS0_HUMAN]	1.35732	0.917658	0.866633	2.26484	1.63527
Q16563-2	Isoform 2 of Synaptophysin-like protein 1 OS=Homo sapiens GN=SYPL1 - [SYPL1_HUMAN]	1.96933	0.144132	6.8233	2.8776	1.0041
D6R613	ATP synthase protein 8 OS=Homo sapiens GN=ATP8 PE=3 SV=1 - [D6R613_HUMAN]	100	2.33784	0	3.55575	0.325265
Q6IQ22	Ras-related protein Rab-12 OS=Homo sapiens GN=RAB12 PE=1 SV=3 - [RAB12_HUMAN]	1.89848	0.513491	1.46081	1.13319	2.74178
Q9UL25	Ras-related protein Rab-21 OS=Homo sapiens GN=RAB21 PE=1 SV=3 - [RAB21_HUMAN]	2.92787	1.66785	1.2891	1.62646	2.24714
Q13217	DnaJ homolog subfamily C member 3 OS=Homo sapiens GN=DNAJC3 PE=1 SV=1 - [DNJC3_HUMAN]	2.13882	0.523145	1.331	2.53852	1.31554
O75340	Programmed cell death protein 6 OS=Homo sapiens GN=PDCD6 PE=1 SV=1 - [PDCD6_HUMAN]	2.50338	0.892569	0.597611	2.42998	1.33906
A1L0T0	Acetolactate synthase-like protein OS=Homo sapiens GN=ILVBL PE=1 SV=2 - [ILVBL_HUMAN]	1.33944	3.21261	0	2.70659	0.975629
O75947	ATP synthase subunit d, mitochondrial OS=Homo sapiens GN=ATP5H PE=1 SV=3 - [ATP5H_HUMAN]	1.7816	1.43882	0.982638	2.14449	1.52687
O14681	Etoposide-induced protein 2.4 homolog OS=Homo sapiens GN=EI24 PE=1 SV=4 - [EI24_HUMAN]	2.51644	1.08457	1.126	1.80679	1.82965
O00116	Alkyldihydroxyacetonephosphate synthase, peroxisomal OS=Homo sapiens GN=AGPS PE=1 SV=1 - [ADAS_HUMAN]	1.83113	1.58762	1.96003	1.85424	1.77907
P02787	Serotransferrin OS=Homo sapiens GN=TF PE=1 SV=3 - [TRFE_HUMAN]	4.05547	2.04846	2.2438	2.30403	1.31578
Q07065	Cytoskeleton-associated protein 4 OS=Homo sapiens GN=CKAP4 PE=1 SV=2 - [CKAP4_HUMAN]	1.79523	0.947864	0.511046	2.3776	1.2407
B5BU72	Phosphatidylinositol-binding clathrin assembly protein isoform 2 OS=Homo sapiens GN=PICALM PE=2 SV=1 - [B5BU72_HUMAN]	1.61087	0.748959	1.12471	2.17686	1.43531
B4DQT8	cDNA FLJ61158, highly similar to ADP-ribosylation factor-like protein 8B OS=Homo sapiens PE=2 SV=1 - [B4DQT8_HUMAN]	1.29374	1.52898	1.05875	2.62135	0.973014
P28799	Granulins OS=Homo sapiens GN=GRN PE=1 SV=2 - [GRN_HUMAN]	0.450963	2.09282	2.06974	1.14606	2.44205
Q8IZ81	ELMO domain-containing protein 2 OS=Homo sapiens GN=ELMOD2 PE=1 SV=1 - [ELMD2_HUMAN]	0.952616	1.00147	1.84372	1.64178	1.94595
Q9HBL7	Plasminogen receptor (KT) OS=Homo sapiens GN=PLGRKT PE=1 SV=1 - [PLRKT_HUMAN]	4.9247	2.33488	0.975562	2.46949	1.10991
Q96DP0	cDNA FLJ31479 fis, clone NT2NE2001634, moderately similar to NADH-UBIQUINONE OXIDOREDUCTASE 9 KD SUBUNIT (EC 1.6.5.3) OS=Homo sapiens PE=2 SV=1 - [Q96DP0_HUMAN]	1.32167	1.02905	1.9074	1.97047	1.60705
P18859	ATP synthase-coupling factor 6, mitochondrial OS=Homo sapiens GN=ATP5J PE=1 SV=1 - [ATP5J_HUMAN]	1.98461	1.25896	0.815834	2.46812	1.07716
Q6KB66-2	Isoform 2 of Keratin, type II cytoskeletal 80 OS=Homo sapiens GN=KRT80 - [K2C80_HUMAN]	0.43036	0.411876	2.51809	1.54368	2.00105
A8K4W2	cDNA FLJ78635, highly similar to Homo sapiens ATP synthase, H+ transporting, mitochondrial F0 complex, subunit b, isoform 1 (ATP5F1), transcript variant 1, mRNA OS=Homo sapiens PE=2 SV=1 - [A8K4W2_HUMAN]	2.44024	1.2081	0.842257	2.01465	1.52822
I6L965	KRT18 protein (Fragment) OS=Homo sapiens GN=KRT18 PE=2 SV=1 - [I6L965_HUMAN]	0.259973	2.27056	2.89802	1.48439	2.02825
Q9BYD1	39S ribosomal protein L13, mitochondrial OS=Homo sapiens GN=MRPL13 PE=1 SV=1 - [RM13_HUMAN]	1.13759	1.90622	1.1924	1.46793	2.03954
P60468	Protein transport protein Sec61 subunit beta OS=Homo sapiens GN=SEC61B PE=1 SV=2 - [SC61B_HUMAN]	0.706483	1.08211	1.49331	1.95039	1.55146
Q96BM9	ADP-ribosylation factor-like protein 8A OS=Homo sapiens GN=ARL8A PE=1 SV=1 - [ARL8A_HUMAN]	1.29374	1.52898	1.05875	2.50472	0.973014
P30049	ATP synthase subunit delta, mitochondrial OS=Homo sapiens GN=ATP5D PE=1 SV=2 - [ATPD_HUMAN]	1.71353	1.1294	0.939259	1.77851	1.6926
Q6PIK1	IGL@ protein OS=Homo sapiens GN=IGL@ PE=1 SV=1 - [Q6PIK1_HUMAN]	0	1.87925	3.60636	1.37827	2.08765
P01861	Ig gamma-4 chain C region OS=Homo sapiens GN=IGHG4 PE=1 SV=1 - [IGHG4_HUMAN]	inf	1.73076	1.5437	2.22259	1.24325
P09497-2	Isoform Non-brain of Clathrin light chain B OS=Homo sapiens GN=CLTB - [CLCB_HUMAN]	100	0.942068	1.20369	2.02508	1.43856
P16403	Histone H1.2 OS=Homo sapiens GN=HIST1H1C PE=1 SV=2 - [H12_HUMAN]	2.27781	0.688063	1.12424	2.00544	1.45198
B2R7M1	cDNA, FLJ93507, highly similar to Homo sapiens ATPase, H+ transporting, lysosomal 38kDa, V0 subunit d isoform 1 (ATP6V0D1), mRNA OS=Homo sapiens PE=2 SV=1 - [B2R7M1_HUMAN]	4.45512	0.852047	5.12559	0.757685	2.68658
P25705	ATP synthase subunit alpha, mitochondrial OS=Homo sapiens GN=ATP5A1 PE=1 SV=1 - [ATPA_HUMAN]	1.41783	1.06936	0.95612	1.87147	1.56452
P06576	ATP synthase subunit beta, mitochondrial OS=Homo sapiens GN=ATP5B PE=1 SV=3 - [ATPB_HUMAN]	1.06755	1.35035	0.974994	1.98319	1.44348
Q9Y3L5	Ras-related protein Rap-2c OS=Homo sapiens GN=RAP2C PE=1 SV=1 - [RAP2C_HUMAN]	1.74716	1.53736	2.25384	1.0608	2.35494
Q9Y2Z4	Tyrosine--tRNA ligase, mitochondrial OS=Homo sapiens GN=YARS2 PE=1 SV=2 - [SYYM_HUMAN]	1.19523	0.368087	0	2.35326	1.06055
Q96AG4	Leucine-rich repeat-containing protein 59 OS=Homo sapiens GN=LRRC59 PE=1 SV=1 - [LRC59_HUMAN]	0.954689	0.89351	0.730191	2.15831	1.2512
P35908	Keratin, type II cytoskeletal 2 epidermal OS=Homo sapiens GN=KRT2 PE=1 SV=2 - [K22E_HUMAN]	0.326597	2.23732	2.02044	1.44263	1.95901
Q9BUP3-3	Isoform 3 of Oxidoreductase HTATIP2 OS=Homo sapiens GN=HTATIP2 - [HTAI2_HUMAN]	2.06846	1.49076	1.09248	1.59362	1.80432
P11310	Medium-chain specific acyl-CoA dehydrogenase, mitochondrial OS=Homo sapiens GN=ACADM PE=1 SV=1 - [ACADM_HUMAN]	1.31087	0.90716	0.91145	2.06511	1.31344
A0S2H8	ATP synthase subunit a OS=Homo sapiens GN=ATP6 PE=3 SV=1 - [A0S2H8_HUMAN]	0	0.657564	0.994812	2.07571	1.29249
A6NLH6	Protein cornichon homolog 4 OS=Homo sapiens GN=CNIH4 PE=4 SV=1 - [A6NLH6_HUMAN]	0	1.33693	0.898393	2.63079	0.732229
Q00610-2	Isoform 2 of Clathrin heavy chain 1 OS=Homo sapiens GN=CLTC - [CLH1_HUMAN]	1.68726	0.88029	0.801175	2.22483	1.11847
B2R8J0	cDNA, FLJ93923, highly similar to Homo sapiens UDP-N-acetyl-alpha-D-galactosamine:polypeptide N-acetylgalactosaminyltransferase 3 (GalNAc-T3) (GALNT3), mRNA OS=Homo sapiens PE=2 SV=1 - [B2R8J0_HUMAN]	1.65264	0.942883	0.658228	1.72859	1.61341
Q04695	Keratin, type I cytoskeletal 17 OS=Homo sapiens GN=KRT17 PE=1 SV=2 - [K1C17_HUMAN]	0.243273	0.785557	2.10111	1.26882	2.06624
P40939	Trifunctional enzyme subunit alpha, mitochondrial OS=Homo sapiens GN=HADHA PE=1 SV=2 - [ECHA_HUMAN]	1.72351	1.03497	0.828291	1.93254	1.39769
P09668	Pro-cathepsin H OS=Homo sapiens GN=CTSH PE=1 SV=4 - [CATH_HUMAN]	inf	1.36082	1.05371	2.04763	1.22179
Q9H3Z4-2	Isoform 2 of DnaJ homolog subfamily C member 5 OS=Homo sapiens GN=DNAJC5 - [DNJC5_HUMAN]	inf	1.2994	2.61196	0.85503	2.41111
Q9H1K1	Iron-sulfur cluster assembly enzyme ISCU, mitochondrial OS=Homo sapiens GN=ISCU PE=1 SV=2 - [ISCU_HUMAN]	0.545785	2.42319	2.45539	1.59584	1.66165
P19012	Keratin, type I cytoskeletal 15 OS=Homo sapiens GN=KRT15 PE=1 SV=3 - [K1C15_HUMAN]	0.390483	0.878976	2.23933	1.23493	2.01819
Q9Y2R0	Cytochrome c oxidase assembly factor 3 homolog, mitochondrial OS=Homo sapiens GN=COA3 PE=1 SV=1 - [COA3_HUMAN]	2.56078	0.618581	1.32163	1.94146	1.30011
Q9UM00-2	Isoform 2 of Transmembrane and coiled-coil domain-containing protein 1 OS=Homo sapiens GN=TMCO1 - [TMCO1_HUMAN]	2.85167	0.899349	0.894175	0.88093	2.35988
Q04837	Single-stranded DNA-binding protein, mitochondrial OS=Homo sapiens GN=SSBP1 PE=1 SV=1 - [SSBP_HUMAN]	0.699397	2.22632	1.32639	1.4782	1.75466
Q8WYJ5	Protein kinase C inhibitor-2 OS=Homo sapiens PE=2 SV=1 - [Q8WYJ5_HUMAN]	1.26331	1.1759	0.563762	1.71562	1.51457
O95298	NADH dehydrogenase [ubiquinone] 1 subunit C2 OS=Homo sapiens GN=NDUFC2 PE=1 SV=1 - [NDUC2_HUMAN]	1.17561	0.958003	1.59455	2.11366	1.11619
Q9NX40	OCIA domain-containing protein 1 OS=Homo sapiens GN=OCIAD1 PE=1 SV=1 - [OCAD1_HUMAN]	1.82638	0.310266	0	1.77516	1.45192
P56381	ATP synthase subunit epsilon, mitochondrial OS=Homo sapiens GN=ATP5E PE=1 SV=2 - [ATP5E_HUMAN]	0	0	0.706403	1.66808	1.55519
B2RDG1	cDNA, FLJ96593 OS=Homo sapiens PE=2 SV=1 - [B2RDG1_HUMAN]	1.5818	1.17548	1.31262	1.51574	1.70035
Q9UBS4	DnaJ homolog subfamily B member 11 OS=Homo sapiens GN=DNAJB11 PE=1 SV=1 - [DJB11_HUMAN]	1.9419	1.1693	1.50962	1.02728	2.16092
Q96A33-2	Isoform 2 of Coiled-coil domain-containing protein 47 OS=Homo sapiens GN=CCDC47 - [CCD47_HUMAN]	2.94032	0.911625	0	1.26711	1.91689
P14927	Cytochrome b-c1 complex subunit 7 OS=Homo sapiens GN=UQCRB PE=1 SV=2 - [QCR7_HUMAN]	1.77596	0.919667	1.20037	1.47724	1.70003
P02765	Alpha-2-HS-glycoprotein OS=Homo sapiens GN=AHSG PE=1 SV=1 - [FETUA_HUMAN]	inf	1.1851	2.02904	1.3529	1.82334
P20338	Ras-related protein Rab-4A OS=Homo sapiens GN=RAB4A PE=1 SV=3 - [RAB4A_HUMAN]	0.951289	2.0231	0.979181	2.24831	0.925629
Q16891-2	Isoform 2 of Mitochondrial inner membrane protein OS=Homo sapiens GN=IMMT - [IMMT_HUMAN]	1.70997	1.33314	1.03003	1.62091	1.5427
P22307-6	Isoform 6 of Non-specific lipid-transfer protein OS=Homo sapiens GN=SCP2 - [NLTP_HUMAN]	2.35416	0.81859	1.20044	1.29233	1.86961
H3BPJ9	NADH dehydrogenase [ubiquinone] 1 beta subcomplex subunit 10 OS=Homo sapiens GN=NDUFB10 PE=4 SV=1 - [H3BPJ9_HUMAN]	1.54686	0.985284	1.50486	1.27185	1.88905
P48047	ATP synthase subunit O, mitochondrial OS=Homo sapiens GN=ATP5O PE=1 SV=1 - [ATPO_HUMAN]	1.41548	1.01878	0.767681	1.68384	1.47687
P55084	Trifunctional enzyme subunit beta, mitochondrial OS=Homo sapiens GN=HADHB PE=1 SV=3 - [ECHB_HUMAN]	1.77281	1.03856	0.595836	1.81185	1.34814
Q5VT94	Growth hormone-inducible transmembrane protein OS=Homo sapiens GN=GHITM PE=4 SV=1 - [Q5VT94_HUMAN]	0	1.23585	1.27187	1.42772	1.72461
E9PN17	ATP synthase subunit g, mitochondrial OS=Homo sapiens GN=ATP5L PE=4 SV=1 - [E9PN17_HUMAN]	1.51308	0.585154	0.78474	1.73067	1.4124
Q8N4Q1	Mitochondrial intermembrane space import and assembly protein 40 OS=Homo sapiens GN=CHCHD4 PE=1 SV=1 - [MIA40_HUMAN]	1.47085	2.85117	1.58579	0.803838	2.32752
M0R1E0	Ras-related protein Rab-4B (Fragment) OS=Homo sapiens GN=RAB4B PE=3 SV=1 - [M0R1E0_HUMAN]	0.943666	1.9834	0.979181	2.2042	0.925629
P13645	Keratin, type I cytoskeletal 10 OS=Homo sapiens GN=KRT10 PE=1 SV=6 - [K1C10_HUMAN]	0.759491	2.67821	2.22534	1.66738	1.4508
P01621	Ig kappa chain V-III region NG9 (Fragment) OS=Homo sapiens PE=1 SV=1 - [KV303_HUMAN]	0.966675	1.1626	0.0551744	1.57602	1.5335
Q9NPJ3	Acyl-coenzyme A thioesterase 13 OS=Homo sapiens GN=ACOT13 PE=1 SV=1 - [ACO13_HUMAN]	0.875704	1.24271	0.985128	1.37344	1.72744
Q8WWA1-2	Isoform 2 of Transmembrane protein 40 OS=Homo sapiens GN=TMEM40 - [TMM40_HUMAN]	1.34919	2.5126	2.16759	1.136	1.96061
Q53GQ0	Estradiol 17-beta-dehydrogenase 12 OS=Homo sapiens GN=HSD17B12 PE=1 SV=2 - [DHB12_HUMAN]	1.60137	1.33491	0.918549	1.84372	1.24027
F5GXX5	Dolichyl-diphosphooligosaccharide--protein glycosyltransferase subunit DAD1 OS=Homo sapiens GN=DAD1 PE=4 SV=1 - [F5GXX5_HUMAN]	1.94031	10.6873	0.798121	2.09002	0.99278
Q96QK1	Vacuolar protein sorting-associated protein 35 OS=Homo sapiens GN=VPS35 PE=1 SV=2 - [VPS35_HUMAN]	2.17367	1.48114	2.08978	0.481094	2.59982
P23368	NAD-dependent malic enzyme, mitochondrial OS=Homo sapiens GN=ME2 PE=1 SV=1 - [MAOM_HUMAN]	2.03612	1.42631	0.783655	1.73628	1.33943
Q14165	Malectin OS=Homo sapiens GN=MLEC PE=1 SV=1 - [MLEC_HUMAN]	2.09998	2.45708	2.57047	1.44792	1.61013
Q96RQ1	Endoplasmic reticulum-Golgi intermediate compartment protein 2 OS=Homo sapiens GN=ERGIC2 PE=1 SV=2 - [ERGI2_HUMAN]	1.93216	0.858723	1.61541	0.989977	2.05233
B4DDY8	Histidyl-tRNA synthetase-like, isoform CRA_a OS=Homo sapiens GN=HARS2 PE=2 SV=1 - [B4DDY8_HUMAN]	1.41222	0	0	1.08324	1.9482
A8K4M4	cDNA FLJ75329, highly similar to Homo sapiens LAG1 longevity assurance homolog 2 (S. cerevisiae), transcript variant 2, mRNA OS=Homo sapiens PE=2 SV=1 - [A8K4M4_HUMAN]	1.76609	0.587688	1.38195	2.10527	0.919528
P63173	60S ribosomal protein L38 OS=Homo sapiens GN=RPL38 PE=1 SV=2 - [RL38_HUMAN]	1.29654	0.481401	0	1.33476	1.68913
A8K5D5	cDNA FLJ76832, highly similar to Homo sapiens mitochondrial ribosomal protein L19 (MRPL19), mRNA OS=Homo sapiens PE=2 SV=1 - [A8K5D5_HUMAN]	1.42557	0.628185	0	1.53521	1.48537
P22061	Protein-L-isoaspartate(D-aspartate) O-methyltransferase OS=Homo sapiens GN=PCMT1 PE=1 SV=4 - [PIMT_HUMAN]	1.22859	2.83703	3.10009	1.27442	1.74541
Q9BZE1	39S ribosomal protein L37, mitochondrial OS=Homo sapiens GN=MRPL37 PE=1 SV=2 - [RM37_HUMAN]	1.84422	0.710342	0.387789	2.05633	0.957213
H3BUD9	Ras-related protein Rab-27A (Fragment) OS=Homo sapiens GN=RAB27A PE=4 SV=1 - [H3BUD9_HUMAN]	1.44913	0.979211	0.550059	2.24	0.77299
Q8IZD8	Anti-thyroglobulin light chain variable region (Fragment) OS=Homo sapiens PE=2 SV=1 - [Q8IZD8_HUMAN]	0.442163	2.37031	2.05795	1.63484	1.37798
Q6TGK8	Mitochondrial ribosomal protein L37 variant 2 OS=Homo sapiens GN=MRPL37 PE=2 SV=1 - [Q6TGK8_HUMAN]	2.22372	0	0	2.05633	0.948008
P54886	Delta-1-pyrroline-5-carboxylate synthase OS=Homo sapiens GN=ALDH18A1 PE=1 SV=2 - [P5CS_HUMAN]	0.895555	0.730609	0.31758	1.73432	1.25683
B4DKS0	cDNA FLJ53381, highly similar to Monocarboxylate transporter 1 OS=Homo sapiens PE=2 SV=1 - [B4DKS0_HUMAN]	3.14912	2.37442	0.946701	2.19657	0.783289
A8K0P2	cDNA FLJ76209, highly similar to Homo sapiens inorganic pyrophosphatase 2 (PPA2), transcript variant 2, mRNA OS=Homo sapiens PE=2 SV=1 - [A8K0P2_HUMAN]	1.67401	1.49574	0.994298	1.32664	1.64404
P08123	Collagen alpha-2(I) chain OS=Homo sapiens GN=COL1A2 PE=1 SV=7 - [CO1A2_HUMAN]	inf	0.30884	5.63605	1.1167	1.85215
P20337	Ras-related protein Rab-3B OS=Homo sapiens GN=RAB3B PE=1 SV=2 - [RAB3B_HUMAN]	1.81724	1.0188	1.93428	1.13751	1.82849
Q92930	Ras-related protein Rab-8B OS=Homo sapiens GN=RAB8B PE=1 SV=2 - [RAB8B_HUMAN]	2.58865	0.934198	1.40358	1.52269	1.4371
B2R6J3	cDNA, FLJ92974, highly similar to Homo sapiens methylmalonic aciduria (cobalamin deficiency) type B(MMAB), mRNA OS=Homo sapiens PE=2 SV=1 - [B2R6J3_HUMAN]	1.61832	0.660401	0.930485	1.42162	1.52502
O43707	Alpha-actinin-4 OS=Homo sapiens GN=ACTN4 PE=1 SV=2 - [ACTN4_HUMAN]	1.24107	0.726281	1.02308	2.39325	0.549822
Q75MT9	Malate dehydrogenase (Fragment) OS=Homo sapiens GN=MDH2 PE=3 SV=1 - [Q75MT9_HUMAN]	1.03162	0.908572	0.761421	1.50324	1.43387
Q15836	Vesicle-associated membrane protein 3 OS=Homo sapiens GN=VAMP3 PE=1 SV=3 - [VAMP3_HUMAN]	100	3.0714	1.08323	1.90818	1.02866
Q9NVI7-2	Isoform 2 of ATPase family AAA domain-containing protein 3A OS=Homo sapiens GN=ATAD3A - [ATD3A_HUMAN]	1.24694	0.810241	0.602445	1.78339	1.15247
Q15388	Mitochondrial import receptor subunit TOM20 homolog OS=Homo sapiens GN=TOMM20 PE=1 SV=1 - [TOM20_HUMAN]	2.74906	0.820346	1.11129	1.71362	1.22094
Q16850	Lanosterol 14-alpha demethylase OS=Homo sapiens GN=CYP51A1 PE=1 SV=3 - [CP51A_HUMAN]	1.86684	0.917872	1.29015	1.47451	1.45747
P62805	Histone H4 OS=Homo sapiens GN=HIST1H4A PE=1 SV=2 - [H4_HUMAN]	1.36016	0.581059	1.49383	1.35009	1.57037
O75306	NADH dehydrogenase [ubiquinone] iron-sulfur protein 2, mitochondrial OS=Homo sapiens GN=NDUFS2 PE=1 SV=2 - [NDUS2_HUMAN]	1.77273	1.05571	1.17459	1.02965	1.87364
A8K7Q1	cDNA FLJ77770, highly similar to Homo sapiens nucleobindin 1 (NUCB1), mRNA OS=Homo sapiens PE=2 SV=1 - [A8K7Q1_HUMAN]	1.85698	0.619759	1.4826	1.17152	1.72755
Q92544	Transmembrane 9 superfamily member 4 OS=Homo sapiens GN=TM9SF4 PE=1 SV=2 - [TM9S4_HUMAN]	1.81879	0.962899	0.832282	1.74935	1.14327
B7Z6B8	2,4-dienoyl-CoA reductase, mitochondrial OS=Homo sapiens GN=DECR1 PE=2 SV=1 - [B7Z6B8_HUMAN]	1.08605	0.981517	0.782823	1.3173	1.57426
O94874-3	Isoform 3 of E3 UFM1-protein ligase 1 OS=Homo sapiens GN=UFL1 - [UFL1_HUMAN]	2.00526	0.949067	0	1.01646	1.87245
O94874	E3 UFM1-protein ligase 1 OS=Homo sapiens GN=UFL1 PE=1 SV=2 - [UFL1_HUMAN]	1.78316	0.949067	0	1.01646	1.87245
B4DMF5	Glutamate dehydrogenase OS=Homo sapiens PE=2 SV=1 - [B4DMF5_HUMAN]	1.70163	1.05723	0.707637	1.735865859inf97	1.14921
B4DJB4	cDNA FLJ55931, highly similar to Isocitrate dehydrogenase OS=Homo sapiens PE=2 SV=1 - [B4DJB4_HUMAN]	2.09902	0.828126	0.784243	1.61291	1.26943
H0YA55	Serum albumin (Fragment) OS=Homo sapiens GN=ALB PE=4 SV=1 - [H0YA55_HUMAN]	0.291937	1.92429	1.63074	1.65428	1.22387
P36957	Dihydrolipoyllysine-residue succinyltransferase component of 2-oxoglutarate dehydrogenase complex, mitochondrial OS=Homo sapiens GN=DLST PE=1 SV=4 - [ODO2_HUMAN]	1.30479	0.850795	0.605627	1.57014	1.30342
B4E2B5	cDNA FLJ53959, highly similar to Mitochondrial inner membrane protein OS=Homo sapiens PE=2 SV=1 - [B4E2B5_HUMAN]	0.615594	1.98299	0.883398	1.83507752inf702	1.0338
P09669	Cytochrome c oxidase subunit 6C OS=Homo sapiens GN=COX6C PE=1 SV=2 - [COX6C_HUMAN]	1.26557	0.773377	1.44689	1.20238	1.66512
P62328	Thymosin beta-4 OS=Homo sapiens GN=TMSB4X PE=1 SV=2 - [TYB4_HUMAN]	inf	0.133836	3.87959	0	2.86699
P15514	Amphiregulin OS=Homo sapiens GN=AREG PE=1 SV=2 - [AREG_HUMAN]	100	0	0	1.89676	0.968821
Q99798	Aconitate hydratase, mitochondrial OS=Homo sapiens GN=ACO2 PE=1 SV=2 - [ACON_HUMAN]	1.05145	1.38008	1.04747	1.29318	1.56492
P04843	Dolichyl-diphosphooligosaccharide--protein glycosyltransferase subunit 1 OS=Homo sapiens GN=RPN1 PE=1 SV=1 - [RPN1_HUMAN]	1.77266	1.04278	1.14274	1.55645	1.29351
Q9BWC7	COMT protein OS=Homo sapiens GN=COMT PE=1 SV=2 - [Q9BWC7_HUMAN]	1.92416	1.82972	1.06449	1.65622	1.19141
B2RB23	cDNA, FLJ95265, highly similar to Homo sapiens acetyl-Coenzyme A acyltransferase 2 (mitochondrial 3-oxoacyl-Coenzyme A thiolase) (ACAA2), nuclear gene encoding mitochondrial protein, mRNA OS=Homo sapiens PE=2 SV=1 - [B2RB23_HUMAN]	0.837111	1.25927	0.758163	1.51226	1.33209
Q9P0J0	NADH dehydrogenase [ubiquinone] 1 alpha subcomplex subunit 13 OS=Homo sapiens GN=NDUFA13 PE=1 SV=3 - [NDUAD_HUMAN]	1.29522	1.20426	1.14907	1.47762	1.36639
Q5T9A4	ATPase family AAA domain-containing protein 3B OS=Homo sapiens GN=ATAD3B PE=1 SV=1 - [ATD3B_HUMAN]	1.15002	0.724951	0.595319	1.80999	1.02346
A0PJ79	MRPL1 protein (Fragment) OS=Homo sapiens GN=MRPL1 PE=2 SV=1 - [A0PJ79_HUMAN]	1.83596	0.596421	1.33778	0.99123	1.83243
Q70UQ0-4	Isoform 4 of Inhibitor of nuclear factor kappa-B kinase-interacting protein OS=Homo sapiens GN=IKBIP - [IKIP_HUMAN]	0.966612	2.26048	0	1.88341	0.940181
Q02218	2-oxoglutarate dehydrogenase, mitochondrial OS=Homo sapiens GN=OGDH PE=1 SV=3 - [ODO1_HUMAN]	1.3432	0.767845	0.452116	1.53591	1.28281
B2R950	cDNA, FLJ94213, highly similar to Homo sapiens pregnancy-zone protein (PZP), mRNA OS=Homo sapiens PE=2 SV=1 - [B2R950_HUMAN]	0.75459	2.33528	1.00311	2.26245	0.550656
P30084	Enoyl-CoA hydratase, mitochondrial OS=Homo sapiens GN=ECHS1 PE=1 SV=4 - [ECHM_HUMAN]	0.775946	0.831828	0.715962	1.32667	1.47347
P02461	Collagen alpha-1(III) chain OS=Homo sapiens GN=COL3A1 PE=1 SV=4 - [CO3A1_HUMAN]	1.93682	1.40983	2.57508	1.36459	1.43094
C9J3L8	Translocon-associated protein subunit alpha OS=Homo sapiens GN=SSR1 PE=4 SV=1 - [C9J3L8_HUMAN]	1.6792	0.867725	1.11999	1.50486	1.2848
P31937	3-hydroxyisobutyrate dehydrogenase, mitochondrial OS=Homo sapiens GN=HIBADH PE=1 SV=2 - [3HIDH_HUMAN]	1.04786	0.900753	0.726951	1.17997	1.60017
O14949	Cytochrome b-c1 complex subunit 8 OS=Homo sapiens GN=UQCRQ PE=1 SV=4 - [QCR8_HUMAN]	0.310901	1.05955	1.00853	1.53104	1.24663
Q10471	Polypeptide N-acetylgalactosaminyltransferase 2 OS=Homo sapiens GN=GALNT2 PE=1 SV=1 - [GALT2_HUMAN]	1.70643	0.630233	0.66283	1.87987	0.897327
A8K4K9	cDNA FLJ76169 OS=Homo sapiens PE=2 SV=1 - [A8K4K9_HUMAN]	0.170397	0	0	1.26564	1.50848
E9PNW4	CD59 glycoprotein OS=Homo sapiens GN=CD59 PE=4 SV=1 - [E9PNW4_HUMAN]	1.57525	1.48547	1.87394	1.09205	1.678
B4DJQ8	cDNA FLJ55694, highly similar to Dipeptidyl-peptidase 1 (EC 3.4.14.1) OS=Homo sapiens PE=2 SV=1 - [B4DJQ8_HUMAN]	1.10032	1.0677	1.02135	1.42736	1.34215
E9PAL9	5'-nucleotidase domain-containing protein 2 OS=Homo sapiens GN=NT5DC2 PE=3 SV=1 - [E9PAL9_HUMAN]	1.0722	0	0	1.57399	1.18943
P01023	Alpha-2-macroglobulin OS=Homo sapiens GN=A2M PE=1 SV=3 - [A2MG_HUMAN]	0.966392	1.35856	1.5211	1.47455	1.28425
P12814	Alpha-actinin-1 OS=Homo sapiens GN=ACTN1 PE=1 SV=2 - [ACTN1_HUMAN]	1.44004	0.690201	0.914501	2.21025	0.538707
O14561	Acyl carrier protein, mitochondrial OS=Homo sapiens GN=NDUFAB1 PE=1 SV=3 - [ACPM_HUMAN]	1.48402	1.66372	1.42132	1.36893	1.37588
B4DFL1	Dihydrolipoyl dehydrogenase OS=Homo sapiens PE=2 SV=1 - [B4DFL1_HUMAN]	1.72632	0.762793	0.687154	1.28659	1.45305
Q01844-6	Isoform 6 of RNA-binding protein EWS OS=Homo sapiens GN=EWSR1 - [EWS_HUMAN]	5.58653	1.47554	0.914757	1.90452	0.835037
B4DLY4	cDNA FLJ52327, highly similar to Aconitate hydratase, mitochondrial (EC 4.2.1.3) OS=Homo sapiens PE=2 SV=1 - [B4DLY4_HUMAN]	1.09443	1.27285	0.74063	1.5518	1.18768
Q8IXI1	Mitochondrial Rho GTPase 2 OS=Homo sapiens GN=RHOT2 PE=1 SV=2 - [MIRO2_HUMAN]	1.90938	1.36556	0.875661	1.56561	1.17029
O43752	Syntaxin-6 OS=Homo sapiens GN=STX6 PE=1 SV=1 - [STX6_HUMAN]	2.12247	2.11683	1.90569	0.940684	1.79342
Q8NHP8	Putative phospholipase B-like 2 OS=Homo sapiens GN=PLBD2 PE=1 SV=2 - [PLBL2_HUMAN]	1.60155	1.54165	1.58696	0.883695	1.83624
Q9UIQ6-3	Isoform 3 of Leucyl-cystinyl aminopeptidase OS=Homo sapiens GN=LNPEP - [LCAP_HUMAN]	2.00025	1.36526	1.9217	0.885325	1.83251
P53701	Cytochrome c-type heme lyase OS=Homo sapiens GN=HCCS PE=1 SV=1 - [CCHL_HUMAN]	2.76882	0	1.17739	0.92724	1.79012
P04181	Ornithine aminotransferase, mitochondrial OS=Homo sapiens GN=OAT PE=1 SV=1 - [OAT_HUMAN]	0.901383	1.06527	0.817447	1.41518	1.3006
Q99442	Translocation protein SEC62 OS=Homo sapiens GN=SEC62 PE=1 SV=1 - [SEC62_HUMAN]	0.341843	0.64648	0.610232	1.34297	1.3717
P30042	ES1 protein homolog, mitochondrial OS=Homo sapiens GN=C21orf33 PE=1 SV=3 - [ES1_HUMAN]	1.59966	0.68372	0.661435	1.2639	1.44823
O43181	NADH dehydrogenase [ubiquinone] iron-sulfur protein 4, mitochondrial OS=Homo sapiens GN=NDUFS4 PE=1 SV=1 - [NDUS4_HUMAN]	1.39435	1.60378	1.41961	0.831547	1.87638
B2R7W0	cDNA, FLJ93628, Homo sapiens methylene tetrahydrofolate dehydrogenase (NAD+dependent), methenyltetrahydrofolate cyclohydrolase (MTHFD2),nuclear gene encoding mitochondrial protein, mRNA OS=Homo sapiens PE=2 SV=1 - [B2R7W0_HUMAN]	1.84949	1.15654	0.579647	1.21inf850287104	1.49616
Q99757	Thioredoxin, mitochondrial OS=Homo sapiens GN=TXN2 PE=1 SV=2 - [THIOM_HUMAN]	0	0.754961	0	1.54647	1.15836
P11177-2	Isoform 2 of Pyruvate dehydrogenase E1 component subunit beta, mitochondrial OS=Homo sapiens GN=PDHB - [ODPB_HUMAN]	1.50848	0.616404	0.326195	1.45384	1.24897
Q5U5X0	Complex III assembly factor LYRM7 OS=Homo sapiens GN=LYRM7 PE=1 SV=1 - [LYRM7_HUMAN]	1.0939	0	0.964006	1.41022	1.28879
P48509	CD151 antigen OS=Homo sapiens GN=CD151 PE=1 SV=3 - [CD151_HUMAN]	inf	1.94751	1.02823	1.34518	1.35355
P82909	28S ribosomal protein S36, mitochondrial OS=Homo sapiens GN=MRPS36 PE=1 SV=2 - [RT36_HUMAN]	3.06907	0.725051	0.531031	1.44273	1.25442
B2R4M6	cDNA, FLJ92148, highly similar to Homo sapiens S100 calcium binding protein A9 (calgranulin B) (S100A9), mRNA OS=Homo sapiens PE=4 SV=1 - [B2R4M6_HUMAN]	0.737552	1.24626	0.920046	0.888472	1.80568
Q9Y3D6	Mitochondrial fission 1 protein OS=Homo sapiens GN=FIS1 PE=1 SV=2 - [FIS1_HUMAN]	1.39495	0.876547	1.89639	1.40852	1.27597
Q92896	Golgi apparatus protein 1 OS=Homo sapiens GN=GLG1 PE=1 SV=2 - [GSLG1_HUMAN]	3.1926	1.49489	1.31153	1.39701	1.28472
O00154	Cytosolic acyl coenzyme A thioester hydrolase OS=Homo sapiens GN=ACOT7 PE=1 SV=3 - [BACH_HUMAN]	1.61623	0.918037	0.698172	0.926433	1.75192
Q15800	Methylsterol monooxygenase 1 OS=Homo sapiens GN=MSMO1 PE=1 SV=1 - [MSMO1_HUMAN]	2.06117	1.03861	1.02031	1.45281	1.22296
P20674	Cytochrome c oxidase subunit 5A, mitochondrial OS=Homo sapiens GN=COX5A PE=1 SV=2 - [COX5A_HUMAN]	1.70673	1.06571	1.53456	0.986671	1.68538
Q56VL3	OCIA domain-containing protein 2 OS=Homo sapiens GN=OCIAD2 PE=1 SV=1 - [OCAD2_HUMAN]	1.42535	1.2372	0.6562	1.60883	1.06295
Q96CP5	PMPCB protein (Fragment) OS=Homo sapiens GN=PMPCB PE=2 SV=2 - [Q96CP5_HUMAN]	0.778561	0.843099	0.897076	1.35874	1.31253
A8K1E9	cDNA FLJ78497 OS=Homo sapiens PE=2 SV=1 - [A8K1E9_HUMAN]	0.778561	0.843099	0.897076	1.35874	1.31253
Q99797	Mitochondrial intermediate peptidase OS=Homo sapiens GN=MIPEP PE=1 SV=2 - [MIPEP_HUMAN]	1.27578	0.798651	0.99088	1.1884	1.48253
Q6UB35	Monofunctional C1-tetrahydrofolate synthase, mitochondrial OS=Homo sapiens GN=MTHFD1L PE=1 SV=1 - [C1TM_HUMAN]	1.04636	0.348302	0.520406	1.44924	1.21229
F5GXS0	Complement C4-B OS=Homo sapiens GN=C4B PE=4 SV=1 - [F5GXS0_HUMAN]	0	1.96264	1.37823	1.3inf2868205913	1.3452
B4DZZ0	cDNA FLJ52128, highly similar to PRA1 family protein 3 OS=Homo sapiens PE=2 SV=1 - [B4DZZ0_HUMAN]	2.95963	1.16929	1.19255	1.47373	1.18046
Q9Y305-2	Isoform 2 of Acyl-coenzyme A thioesterase 9, mitochondrial OS=Homo sapiens GN=ACOT9 - [ACOT9_HUMAN]	1.01383	0.75564	0.711072	1.4012	1.24354
P22570	NADPH:adrenodoxin oxidoreductase, mitochondrial OS=Homo sapiens GN=FDXR PE=1 SV=3 - [ADRO_HUMAN]	1.28081	0.87969	0.502456	1.20983	1.43206
P24752	Acetyl-CoA acetyltransferase, mitochondrial OS=Homo sapiens GN=ACAT1 PE=1 SV=1 - [THIL_HUMAN]	1.18316	1.15976	0.796473	1.31857	1.32164
B7Z4V2	cDNA FLJ51907, highly similar to Stress-70 protein, mitochondrial OS=Homo sapiens PE=2 SV=1 - [B7Z4V2_HUMAN]	1.27476	1.00011	0.909052	1.28863	1.35059
A8K132	cDNA FLJ75476, highly similar to Homo sapiens glutaminase (GLS), mRNA OS=Homo sapiens PE=2 SV=1 - [A8K132_HUMAN]	1.86011	0.751062	0.9157	0.957198	1.68051
O94925-3	Isoform 3 of Glutaminase kidney isoform, mitochondrial OS=Homo sapiens GN=GLS - [GLSK_HUMAN]	1.81888	0.775548	0.9157	0.957198	1.68051
O95292	Vesicle-associated membrane protein-associated protein B/C OS=Homo sapiens GN=VAPB PE=1 SV=3 - [VAPB_HUMAN]	2.52871	1.26031	0.28883	1.6045	1.02735
A8K766	cDNA FLJ77343, highly similar to Homo sapiens electron-transfer-flavoprotein, beta polypeptide(ETFB), mRNA OS=Homo sapiens PE=2 SV=1 - [A8K766_HUMAN]	1.11927	1.14395	0.973788	1.32146	1.30264
P51571	Translocon-associated protein subunit delta OS=Homo sapiens GN=SSR4 PE=1 SV=1 - [SSRD_HUMAN]	1.36606	1.21674	0.720433	1.63488	0.989145
P49411	Elongation factor Tu, mitochondrial OS=Homo sapiens GN=TUFM PE=1 SV=2 - [EFTU_HUMAN]	1.30905	0.935083	0.708829	1.33889	1.27812
Q9H2U2	Inorganic pyrophosphatase 2, mitochondrial OS=Homo sapiens GN=PPA2 PE=1 SV=2 - [IPYR2_HUMAN]	1.67401	1.3209	0.783992	1.15119	1.46353
Q9BQC6	Ribosomal protein 63, mitochondrial OS=Homo sapiens GN=MRP63 PE=1 SV=1 - [RT63_HUMAN]	100	0.796593	0.859684	1.0693	1.54373
H7C4E5	Cytochrome c oxidase copper chaperone (Fragment) OS=Homo sapiens GN=COX17 PE=4 SV=1 - [H7C4E5_HUMAN]	inf	1.13282	0.949064	1.22992	1.37665
P08779	Keratin, type I cytoskeletal 16 OS=Homo sapiens GN=KRT16 PE=1 SV=4 - [K1C16_HUMAN]	0.277856	1.6519	1.93059	1.27346	1.33311
Q9NR28-2	Isoform 2 of Diablo homolog, mitochondrial OS=Homo sapiens GN=DIABLO - [DBLOH_HUMAN]	1.11047	1.67777	1.4005	0.963747	1.6418
P47985	Cytochrome b-c1 complex subunit Rieske, mitochondrial OS=Homo sapiens GN=UQCRFS1 PE=1 SV=2 - [UCRI_HUMAN]	1.65237	1.33317	0.991293	1.25691	1.34671
P49821-2	Isoform 2 of NADH dehydrogenase [ubiquinone] flavoprotein 1, mitochondrial OS=Homo sapiens GN=NDUFV1 - [NDUV1_HUMAN]	1.93223	0.889436	1.07171	1.16317	1.44019
P52815	39S ribosomal protein L12, mitochondrial OS=Homo sapiens GN=MRPL12 PE=1 SV=2 - [RM12_HUMAN]	1.38806	1.33081	0.960849	1.34964	1.25313
P20645	Cation-dependent mannose-6-phosphate receptor OS=Homo sapiens GN=M6PR PE=1 SV=1 - [MPRD_HUMAN]	100	1.2372	1.17013	1.05826	1.53477
H0YNG3	Signal peptidase complex catalytic subunit SEC11A OS=Homo sapiens GN=SEC11A PE=4 SV=1 - [H0YNG3_HUMAN]	2.13078	1.8651	0.944552	1.6515	0.939456
Q9HD45	Transmembrane 9 superfamily member 3 OS=Homo sapiens GN=TM9SF3 PE=1 SV=2 - [TM9S3_HUMAN]	1.79531	0.50638	1.43339	1.45056	1.13706
B4DV94	cDNA FLJ58285, highly similar to Homo sapiens pre-B-cell leukemia transcription factor interacting protein 1 (PBXIP1), mRNA OS=Homo sapiens PE=2 SV=1 - [B4DV94_HUMAN]	1.08577	1.46538	0.707716	1.72428	0.860783
B2R9T9	cDNA, FLJ94551 OS=Homo sapiens PE=2 SV=1 - [B2R9T9_HUMAN]	inf	0.573982	0.615964	1.60262	0.980948
P07954-2	Isoform Cytoplasmic of Fumarate hydratase, mitochondrial OS=Homo sapiens GN=FH - [FUMH_HUMAN]	1.12708	1.02325	0.928895	1.04533	1.53308
P11047	Laminin subunit gamma-1 OS=Homo sapiens GN=LAMC1 PE=1 SV=3 - [LAMC1_HUMAN]	2.69334	1.22371	1.10546	0.908026	1.66996
O43504	Ragulator complex protein LAMTOR5 OS=Homo sapiens GN=LAMTOR5 PE=1 SV=1 - [LTOR5_HUMAN]	2.63753	1.98153	1.39678	1.43223	1.14528
P43304	Glycerol-3-phosphate dehydrogenase, mitochondrial OS=Homo sapiens GN=GPD2 PE=1 SV=3 - [GPDM_HUMAN]	1.69351	1.12965	1.01494	1.24915	1.32828
Q9GZT3-2	Isoform 2 of SRA stem-loop-interacting RNA-binding protein, mitochondrial OS=Homo sapiens GN=SLIRP - [SLIRP_HUMAN]	1.2492	0.90775	0.541096	1.35446	1.21602
P49419-2	Isoform 2 of Alpha-aminoadipic semialdehyde dehydrogenase OS=Homo sapiens GN=ALDH7A1 - [AL7A1_HUMAN]	1.26865	0.982527	0.747147	1.3815	1.18515
Q99623	Prohibitin-2 OS=Homo sapiens GN=PHB2 PE=1 SV=2 - [PHB2_HUMAN]	1.2251	0.825458	0.914958	1.36671	1.19089
P27824	Calnexin OS=Homo sapiens GN=CANX PE=1 SV=2 - [CALX_HUMAN]	2.24444	1.33479	1.27138	1.3208	1.2367
P15924	Desmoplakin OS=Homo sapiens GN=DSP PE=1 SV=3 - [DESP_HUMAN]	0.628606	1.22945	0.738054	1.54023	1.01727
Q9UE89	Beta-actin (Fragment) OS=Homo sapiens PE=2 SV=1 - [Q9UE89_HUMAN]	1.95217	2.45922	0.938361	1.8341	0.718721
Q9HAV7	GrpE protein homolog 1, mitochondrial OS=Homo sapiens GN=GRPEL1 PE=1 SV=2 - [GRPE1_HUMAN]	1.2782	0.847484	0.829572	1.34789	1.20213
Q9Y2Q5	Ragulator complex protein LAMTOR2 OS=Homo sapiens GN=LAMTOR2 PE=1 SV=1 - [LTOR2_HUMAN]	9.21107	0.826142	1.08969	1.2639	1.27783
Q9Y446	Plakophilin-3 OS=Homo sapiens GN=PKP3 PE=1 SV=1 - [PKP3_HUMAN]	0.76731	0.438341	0.668982	1.69054	0.850088
P51149	Ras-related protein Rab-7a OS=Homo sapiens GN=RAB7A PE=1 SV=1 - [RAB7A_HUMAN]	2.08426	1.00815	1.06201	1.31495	1.22421
A8K4W7	cDNA FLJ76284, highly similar to Homo sapiens succinate-CoA ligase, GDP-forming, alpha subunit (SUCLG1), mRNA OS=Homo sapiens PE=2 SV=1 - [A8K4W7_HUMAN]	1.13779	0.980588	0.665717	1.29116	1.24396
U5YKF9	MHC class I antigen (Fragment) OS=Homo sapiens GN=HLA-A PE=4 SV=1 - [U5YKF9_HUMAN]	inf	1.74908	1.52641	1.25741	1.27742
Q567R0	UQCRH protein OS=Homo sapiens GN=UQCRH PE=4 SV=1 - [Q567R0_HUMAN]	1.90779	1.10731	1.42507	1.17033	1.36411
B3KQH2	cDNA FLJ90454 fis, clone NT2RP3001560, highly similar to Cleft lip and palate transmembrane protein 1 OS=Homo sapiens PE=2 SV=1 - [B3KQH2_HUMAN]	3.36856	2.26055	0.405529	1.00202	1.52978
P02533	Keratin, type I cytoskeletal 14 OS=Homo sapiens GN=KRT14 PE=1 SV=4 - [K1C14_HUMAN]	0.296614	1.6519	1.58758	1.27346	1.25584
P39656	Dolichyl-diphosphooligosaccharide--protein glycosyltransferase 48 kDa subunit OS=Homo sapiens GN=DDOST PE=1 SV=4 - [OST48_HUMAN]	1.43925	0.996486	0.800816	1.3317	1.19583
P06748-2	Isoform 2 of Nucleophosmin OS=Homo sapiens GN=NPM1 - [NPM_HUMAN]	2.36254	1.04926	1.1796	1.10452	1.4226
P00387-2	Isoform 2 of NADH-cytochrome b5 reductase 3 OS=Homo sapiens GN=CYB5R3 - [NB5R3_HUMAN]	1.20484	1.14022	1.32271	1.24548	1.27989
P12532	Creatine kinase U-type, mitochondrial OS=Homo sapiens GN=CKMT1A PE=1 SV=1 - [KCRU_HUMAN]	1.21391	0.627801	0.92359	1.34237	1.18133
A8K6Q8	cDNA FLJ75881, highly similar to Homo sapiens transferrin receptor (p90, CD71) (TFRC), mRNA OS=Homo sapiens PE=2 SV=1 - [A8K6Q8_HUMAN]	1.47386	1.56768	2.21707	1.21226	1.30693
U3RCZ8	MHC class I antigen (Fragment) OS=Homo sapiens GN=HLA-B PE=4 SV=1 - [U3RCZ8_HUMAN]	100	0.744852	0.445986	0.818679	1.69387
P21796	Voltage-dependent anion-selective channel protein 1 OS=Homo sapiens GN=VDAC1 PE=1 SV=2 - [VDAC1_HUMAN]	1.03778	0.79505	1.27242	1.33309	1.17699
P04844-2	Isoform 2 of Dolichyl-diphosphooligosaccharide--protein glycosyltransferase subunit 2 OS=Homo sapiens GN=RPN2 - [RPN2_HUMAN]	1.93656	1.3521	0.916125	1.3991	1.10982
Q9NTJ5	Phosphatidylinositide phosphatase SAC1 OS=Homo sapiens GN=SACM1L PE=1 SV=2 - [SAC1_HUMAN]	0.569243	1.63324	0.895164	1.63966	0.866246
Q15286	Ras-related protein Rab-35 OS=Homo sapiens GN=RAB35 PE=1 SV=1 - [RAB35_HUMAN]	1.78741	0.995691	1.35828	1.11129	1.38933
P57105	Synaptojanin-2-binding protein OS=Homo sapiens GN=SYNJ2BP PE=1 SV=2 - [SYJ2B_HUMAN]	2.06367	1.22319	1.18244	1.14775	1.35183
Q9H3N1	Thioredoxin-related transmembrane protein 1 OS=Homo sapiens GN=TMX1 PE=1 SV=1 - [TMX1_HUMAN]	1.59636	1.37165	1.10922	1.08005	1.41499
A8KA83	cDNA FLJ78586, highly similar to Homo sapiens VAMP (vesicle-associated membrane protein)-associated protein A, 33kDa (VAPA), mRNA OS=Homo sapiens PE=2 SV=1 - [A8KA83_HUMAN]	1.72156	1.3319	0.669849	1.31858	1.17044
B3KU28	Lon protease homolog, mitochondrial OS=Homo sapiens GN=LONP1 PE=2 SV=1 - [B3KU28_HUMAN]	1.05652	1.17919	0.634577	1.24123	1.24737
P50395	Rab GDP dissociation inhibitor beta OS=Homo sapiens GN=GDI2 PE=1 SV=2 - [GDIB_HUMAN]	2.10891	0.805548	1.5806	0.626167	1.85526
P02452	Collagen alpha-1(I) chain OS=Homo sapiens GN=COL1A1 PE=1 SV=5 - [CO1A1_HUMAN]	1.86114	0.723082	2.24074	1.43633	1.04495
Q9Y282	Endoplasmic reticulum-Golgi intermediate compartment protein 3 OS=Homo sapiens GN=ERGIC3 PE=1 SV=1 - [ERGI3_HUMAN]	2.01505	0.775733	0.554509	1.35033	1.12986
Q53RS1	Putative uncharacterized protein ADAM17 (Fragment) OS=Homo sapiens GN=ADAM17 PE=4 SV=1 - [Q53RS1_HUMAN]	0	0	0	1.93527	0.544859
B4DLR3	cDNA FLJ54020, highly similar to Heterogeneous nuclear ribonucleoprotein U OS=Homo sapiens PE=2 SV=1 - [B4DLR3_HUMAN]	4.96106	0.407324	0.766424	1.6494	0.83037
Q9NZM1-6	Isoform 6 of Myoferlin OS=Homo sapiens GN=MYOF - [MYOF_HUMAN]	4.74346	1.12135	1.02264	1.3828	1.09645
P61006	Ras-related protein Rab-8A OS=Homo sapiens GN=RAB8A PE=1 SV=1 - [RAB8A_HUMAN]	1.65592	0.934198	1.40358	1.03859	1.4371
Q9BSJ8	Extended synaptotagmin-1 OS=Homo sapiens GN=ESYT1 PE=1 SV=1 - [ESYT1_HUMAN]	1.76946	0.754463	0.752472	1.44523	1.03021
P02795	Metallothionein-2 OS=Homo sapiens GN=MT2A PE=1 SV=1 - [MT2_HUMAN]	4.10377	0.591686	1.28861	0.876396	1.59891
P10809	60 kDa heat shock protein, mitochondrial OS=Homo sapiens GN=HSPD1 PE=1 SV=2 - [CH60_HUMAN]	1.34237	0.607058	0.803242	1.30514	1.16932
Q16718	NADH dehydrogenase [ubiquinone] 1 alpha subcomplex subunit 5 OS=Homo sapiens GN=NDUFA5 PE=1 SV=3 - [NDUA5_HUMAN]	1.22446	0.854115	0.922996	1.19341	1.27975
P28072	Proteasome subunit beta type-6 OS=Homo sapiens GN=PSMB6 PE=1 SV=4 - [PSB6_HUMAN]	100	1.1463	1.33476	0.775859	1.69706
Q59EK6	TNF receptor-associated protein 1 variant (Fragment) OS=Homo sapiens PE=3 SV=1 - [Q59EK6_HUMAN]	1.17671	0.863253	0.722244	1.26273	1.20903
Q8N5M9	Protein jagunal homolog 1 OS=Homo sapiens GN=JAGN1 PE=1 SV=1 - [JAGN1_HUMAN]	inf	1.0504	0.915736	1.52425	0.945107
P17900	Ganglioside GM2 activator OS=Homo sapiens GN=GM2A PE=1 SV=4 - [SAP3_HUMAN]	0	1.30782	1.14074	1.28685	1.18113
Q6P1L8	39S ribosomal protein L14, mitochondrial OS=Homo sapiens GN=MRPL14 PE=1 SV=1 - [RM14_HUMAN]	3.49426	0.85647	1.28699	0.958275	1.5057
P37268	Squalene synthase OS=Homo sapiens GN=FDFT1 PE=1 SV=1 - [FDFT_HUMAN]	1.6333	1.17586	0.901819	1.52761	0.935132
Q9NSE4	Isoleucine--tRNA ligase, mitochondrial OS=Homo sapiens GN=IARS2 PE=1 SV=2 - [SYIM_HUMAN]	1.33403	0.925146	0.718211	1.11358	1.34622
B7Z532	cDNA FLJ51028, highly similar to 60 kDa heat shock protein, mitochondrial OS=Homo sapiens PE=2 SV=1 - [B7Z532_HUMAN]	1.31197	0.453399	0.815316	1.29366	1.16613
P31930	Cytochrome b-c1 complex subunit 1, mitochondrial OS=Homo sapiens GN=UQCRC1 PE=1 SV=3 - [QCR1_HUMAN]	1.15592	0.524879	0.834183	0.955925	1.50272
P30837	Aldehyde dehydrogenase X, mitochondrial OS=Homo sapiens GN=ALDH1B1 PE=1 SV=3 - [AL1B1_HUMAN]	1.33451	1.11499	0.765836	1.00981	1.44781
D3DUJ0	AFG3 ATPase family gene 3-like 2 (Yeast), isoform CRA_a (Fragment) OS=Homo sapiens GN=AFG3L2 PE=3 SV=1 - [D3DUJ0_HUMAN]	0.986341	0.523285	0.520304	1.33029	1.12535
E5KLM2	Mitochondrial dynamin-like 120 kDa protein OS=Homo sapiens PE=3 SV=1 - [E5KLM2_HUMAN]	1.33937	0.38522	0.512608	1.15905	1.29549
A8K0D2	cDNA FLJ77740, highly similar to Homo sapiens 7-dehydrocholesterol reductase, mRNA OS=Homo sapiens PE=2 SV=1 - [A8K0D2_HUMAN]	1.30488	1.02571	0.696334	1.46273	0.991771
Q9H845	Acyl-CoA dehydrogenase family member 9, mitochondrial OS=Homo sapiens GN=ACAD9 PE=1 SV=1 - [ACAD9_HUMAN]	1.69629	1.13044	0.628592	1.00798	1.44354
P30038	Delta-1-pyrroline-5-carboxylate dehydrogenase, mitochondrial OS=Homo sapiens GN=ALDH4A1 PE=1 SV=3 - [AL4A1_HUMAN]	1.51111	0.438241	0.360828	1.09675	1.35255
P21964-2	Isoform Soluble of Catechol O-methyltransferase OS=Homo sapiens GN=COMT - [COMT_HUMAN]	1.53098	1.25615	0.987506	1.28696	1.15843
P28331	NADH-ubiquinone oxidoreductase 75 kDa subunit, mitochondrial OS=Homo sapiens GN=NDUFS1 PE=1 SV=3 - [NDUS1_HUMAN]	1.4539	0.889626	0.833801	1.27283	1.17039
Q99714	3-hydroxyacyl-CoA dehydrogenase type-2 OS=Homo sapiens GN=HSD17B10 PE=1 SV=3 - [HCD2_HUMAN]	1.84166	0.884927	0.731595	1.24474	1.19755
Q9UHQ9	NADH-cytochrome b5 reductase 1 OS=Homo sapiens GN=CYB5R1 PE=1 SV=1 - [NB5R1_HUMAN]	2.15034	1.06386	0.952065	1.20787	1.23107
Q96E11-3	Isoform 3 of Ribosome-recycling factor, mitochondrial OS=Homo sapiens GN=MRRF - [RRFM_HUMAN]	1.12079	1.01806	0.762306	1.27745	1.15699
Q6PI48	Aspartate--tRNA ligase, mitochondrial OS=Homo sapiens GN=DARS2 PE=1 SV=1 - [SYDM_HUMAN]	1.32283	0.336435	1.18602	0.955249	1.47777
P56385	ATP synthase subunit e, mitochondrial OS=Homo sapiens GN=ATP5I PE=1 SV=2 - [ATP5I_HUMAN]	1.12969	0.848148	0.923059	1.54944	0.880293
Q9HB40	Retinoid-inducible serine carboxypeptidase OS=Homo sapiens GN=SCPEP1 PE=1 SV=1 - [RISC_HUMAN]	0.862738	0.823884	1.16249	0.919779	1.50907
B4DSE0	cDNA FLJ60851, highly similar to Ephrin type-B receptor 2 (EC 2.7.10.1) OS=Homo sapiens PE=2 SV=1 - [B4DSE0_HUMAN]	inf	4.06572	0.143386	2.08123	0.347443
Q5W145	NADH dehydrogenase (Ubiquinone) 1 beta subcomplex, 8, 19kDa, isoform CRA_a OS=Homo sapiens GN=NDUFB8 PE=4 SV=1 - [Q5W145_HUMAN]	2.68267	1.04042	1.37649	1.03556	1.39244
Q9UDW1	Cytochrome b-c1 complex subunit 9 OS=Homo sapiens GN=UQCR10 PE=1 SV=3 - [QCR9_HUMAN]	2.45942	0.736187	0.641499	1.59134	0.836018
P13804	Electron transfer flavoprotein subunit alpha, mitochondrial OS=Homo sapiens GN=ETFA PE=1 SV=1 - [ETFA_HUMAN]	2.12289	0.855821	0.923608	1.19198	1.23413
P49748-2	Isoform 2 of Very long-chain specific acyl-CoA dehydrogenase, mitochondrial OS=Homo sapiens GN=ACADVL - [ACADV_HUMAN]	1.18607	0.982599	0.811519	1.33inf238836785	1.09403
Q7L0Y3	Mitochondrial ribonuclease P protein 1 OS=Homo sapiens GN=TRMT10C PE=1 SV=2 - [MRRP1_HUMAN]	1.16815	0.857225	0.592441	1.07301	1.3494
B7Z6S1	cDNA FLJ50695, highly similar to Glucosylceramidase (EC 3.2.1.45) OS=Homo sapiens PE=2 SV=1 - [B7Z6S1_HUMAN]	1.48903	0.952086	1.18517	0.895439	1.52657
H0YIC4	Citrate synthase (Fragment) OS=Homo sapiens GN=CS PE=3 SV=1 - [H0YIC4_HUMAN]	1.4495	0.796162	0.623007	1.17163	1.24941
P00505	Aspartate aminotransferase, mitochondrial OS=Homo sapiens GN=GOT2 PE=1 SV=3 - [AATM_HUMAN]	1.2425	1.04912	0.84728	1.47284	0.946666
Q96HS1	Serine/threonine-protein phosphatase PGAM5, mitochondrial OS=Homo sapiens GN=PGAM5 PE=1 SV=2 - [PGAM5_HUMAN]	0.972916	1.47312	0.833074	1.09358	1.32534
P61026	Ras-related protein Rab-10 OS=Homo sapiens GN=RAB10 PE=1 SV=1 - [RAB10_HUMAN]	1.77261	0.905117	1.21511	1.16436	1.25335
Q9BVJ8	HEXA protein (Fragment) OS=Homo sapiens GN=HEXA PE=2 SV=2 - [Q9BVJ8_HUMAN]	0	0.796893	1.00376	1.1144113inf4113	1.30192
Q92665	28S ribosomal protein S31, mitochondrial OS=Homo sapiens GN=MRPS31 PE=1 SV=3 - [RT31_HUMAN]	1.52486	0	1.09085	2.01675	0.396588
P18031	Tyrosine-protein phosphatase non-receptor type 1 OS=Homo sapiens GN=PTPN1 PE=1 SV=1 - [PTN1_HUMAN]	1.55645	1.00433	0.736972	1.41593	0.992828
O75489	NADH dehydrogenase [ubiquinone] iron-sulfur protein 3, mitochondrial OS=Homo sapiens GN=NDUFS3 PE=1 SV=1 - [NDUS3_HUMAN]	2.21913	0.946086	0.657343	1.27614	1.13173
F5GY99	Polypeptide N-acetylgalactosaminyltransferase 1 soluble form OS=Homo sapiens GN=GALNT1 PE=3 SV=1 - [F5GY99_HUMAN]	4.53706	0.774316	0	0.998792	1.40609
A8K6K4	cDNA FLJ77565, highly similar to Homo sapiens interleukin 1 receptor accessory protein (IL1RAP), transcript variant 1, mRNA OS=Homo sapiens PE=2 SV=1 - [A8K6K4_HUMAN]	3.87001	0.588724	0.882837	0.326853	2.07709
B4DXC4	cDNA FLJ58636, moderately similar to Atlastin OS=Homo sapiens PE=2 SV=1 - [B4DXC4_HUMAN]	1.56824	1.5429	0.922071	1.22807	1.17529
Q13505-3	Isoform 3 of Metaxin-1 OS=Homo sapiens GN=MTX1 - [MTX1_HUMAN]	1.78911	1.52693	0.746877	1.0719	1.33015
A8K9D2	Mitochondrial ribosomal protein L18, isoform CRA_b OS=Homo sapiens GN=MRPL18 PE=2 SV=1 - [A8K9D2_HUMAN]	0.659345	0.854421	0.888392	1.12202	1.27672
B4E324	cDNA FLJ60397, highly similar to Lysosomal protective protein (EC 3.4.16.5) OS=Homo sapiens PE=2 SV=1 - [B4E324_HUMAN]	1.5658	1.13125	0.562046	1.27074	1.12565
Q9BW60	Elongation of very long chain fatty acids protein 1 OS=Homo sapiens GN=ELOVL1 PE=1 SV=1 - [ELOV1_HUMAN]	0.641555	0.911046	1.02358	1.44911	0.946832
P51148	Ras-related protein Rab-5C OS=Homo sapiens GN=RAB5C PE=1 SV=2 - [RAB5C_HUMAN]	1.62072	1.19192	1.00275	1.30399	1.08907
P16615	Sarcoplasmic/endoplasmic reticulum calcium ATPase 2 OS=Homo sapiens GN=ATP2A2 PE=1 SV=1 - [AT2A2_HUMAN]	2.10003	0.984331	0.856685	1.32518	1.06589
Q9UHA4	Ragulator complex protein LAMTOR3 OS=Homo sapiens GN=LAMTOR3 PE=1 SV=1 - [LTOR3_HUMAN]	0.967868	1.14692	1.11349	1.03983	1.35043
Q96RP9-2	Isoform 2 of Elongation factor G, mitochondrial OS=Homo sapiens GN=GFM1 - [EFGM_HUMAN]	1.13582	0.459048	0.737556	0.98758	1.39797
E5KND7	Mitochondrial elongation factor G OS=Homo sapiens PE=3 SV=1 - [E5KND7_HUMAN]	1.13513	0.458928	0.737556	0.987323	1.39797
B4DJV2	Citrate synthase OS=Homo sapiens GN=CS PE=2 SV=1 - [B4DJV2_HUMAN]	0.805269	0.497747	0.418058	1.23825	1.14447
Q07021	Complement component 1 Q subcomponent-binding protein, mitochondrial OS=Homo sapiens GN=C1QBP PE=1 SV=1 - [C1QBP_HUMAN] gC1qR	1.4994	0.912953	1.12385	0.987324	1.38932
P46977	Dolichyl-diphosphooligosaccharide--protein glycosyltransferase subunit STT3A OS=Homo sapiens GN=STT3A PE=1 SV=2 - [STT3A_HUMAN]	2.25552	0.897094	0.941877	1.41552	0.958592
Q03519	Antigen peptide transporter 2 OS=Homo sapiens GN=TAP2 PE=1 SV=1 - [TAP2_HUMAN]	1.20246	2.62833	0.87342	1.66997	0.701312
P10606	Cytochrome c oxidase subunit 5B, mitochondrial OS=Homo sapiens GN=COX5B PE=1 SV=2 - [COX5B_HUMAN]	3.04267	1.09515	1.42612	1.08794	1.27735
Q9UHG3	Prenylcysteine oxidase 1 OS=Homo sapiens GN=PCYOX1 PE=1 SV=3 - [PCYOX_HUMAN]	1.78879	1.01034	2.38003	1.04787	1.31129
F5GXC8	Succinyl-CoA ligase [ADP-forming] subunit beta, mitochondrial OS=Homo sapiens GN=SUCLA2 PE=3 SV=1 - [F5GXC8_HUMAN]	1.15208	0.600878	0.46781	1.06265	1.29383
B7ZAF6	Succinate-CoA ligase, ADP-forming, beta subunit, isoform CRA_d OS=Homo sapiens GN=SUCLA2 PE=2 SV=1 - [B7ZAF6_HUMAN]	1.15208	0.600878	0.46781	1.06265	1.29383
Q8TCS8	Polyribonucleotide nucleotidyltransferase 1, mitochondrial OS=Homo sapiens GN=PNPT1 PE=1 SV=2 - [PNPT1_HUMAN]	1.20125	0.819922	0.714488	0.866507inf994412	1.48973
Q9Y383	Putative RNA-binding protein Luc7-like 2 OS=Homo sapiens GN=LUC7L2 PE=1 SV=2 - [LC7L2_HUMAN]	1.85486	1.70856	1.3655	0.474131	1.87463
B1AH87	Putative peripheral benzodiazepine receptor-related protein (Fragment) OS=Homo sapiens GN=TSPO PE=4 SV=1 - [B1AH87_HUMAN]	0.0740893	1.06778	1.30323	1.21022	1.1368
P22695	Cytochrome b-c1 complex subunit 2, mitochondrial OS=Homo sapiens GN=UQCRC2 PE=1 SV=3 - [QCR2_HUMAN]	1.05276	0.978835	0.869561	1.1203	1.22419
O60613	15 kDa selenoprotein OS=Homo sapiens GN=SEP15 PE=1 SV=3 - [SEP15_HUMAN]	1.04341	1.81168	1.12348	1.12646	1.2161
P14324-2	Isoform 2 of Farnesyl pyrophosphate synthase OS=Homo sapiens GN=FDPS - [FPPS_HUMAN]	3.06645	1.25986	1.34458	1.18118	1.16059
P29034	Protein S100-A2 OS=Homo sapiens GN=S100A2 PE=1 SV=3 - [S10A2_HUMAN]	3.36936	0.843283	1.01974	1.42174	0.919627
J3QS48	Mannose-P-dolichol utilization defect 1 protein OS=Homo sapiens GN=MPDU1 PE=4 SV=1 - [J3QS48_HUMAN]	2.43732	0.773523	1.07188	1.04764	1.29159
A8K335	cDNA FLJ76254, highly similar to Homo sapiens gamma-glutamyl hydrolase (GGH), mRNA OS=Homo sapiens PE=2 SV=1 - [A8K335_HUMAN]	1.66185	1.90988	1.78017	1.52974	0.808201
Q01813-2	Isoform 2 of 6-phosphofructokinase type C OS=Homo sapiens GN=PFKP - [K6PP_HUMAN]	inf	0	0	0.585853	1.74836
B4DLW8	Probable ATP-dependent RNA helicase DDX5 OS=Homo sapiens GN=DDX5 PE=2 SV=1 - [B4DLW8_HUMAN]	2.83972	0	0	0.888996	1.44367
P61020	Ras-related protein Rab-5B OS=Homo sapiens GN=RAB5B PE=1 SV=1 - [RAB5B_HUMAN]	1.89853	1.19129	0.977487	1.30113	1.03112
B4DJA5	Ras-related protein Rab-5A OS=Homo sapiens GN=RAB5A PE=2 SV=1 - [B4DJA5_HUMAN]	2.04321	1.21381	0.894122	1.33429	0.997863
Q9BU61	NADH dehydrogenase [ubiquinone] 1 alpha subcomplex assembly factor 3 OS=Homo sapiens GN=NDUFAF3 PE=1 SV=1 - [NDUF3_HUMAN]	3.08437	1.0617	0.354519	1.39764	0.932891
Q9NZE6	BM-010 OS=Homo sapiens GN=EIF4A2 PE=2 SV=1 - [Q9NZE6_HUMAN]	2.13823	1.16512	0.997944	1.61199	0.717368
B3KM97	cDNA FLJ10554 fis, clone NT2RP2002385, highly similar to Synaptic glycoprotein SC2 OS=Homo sapiens PE=2 SV=1 - [B3KM97_HUMAN]	1.36721	1.49533	0.833616	1.17646	1.15004
Q96I99	Succinyl-CoA ligase [GDP-forming] subunit beta, mitochondrial OS=Homo sapiens GN=SUCLG2 PE=1 SV=2 - [SUCB2_HUMAN]	1.66993	0.804619	0.828067	1.12672	1.19863
Q9UJS0	Calcium-binding mitochondrial carrier protein Aralar2 OS=Homo sapiens GN=SLC25A13 PE=1 SV=2 - [CMC2_HUMAN]	1.61171	0.831727	0.737076	1.23414	1.09098
P45880-2	Isoform 2 of Voltage-dependent anion-selective channel protein 2 OS=Homo sapiens GN=VDAC2 - [VDAC2_HUMAN]	1.36423	1.29679	1.02745	1.26635	1.05857
B4DRR0	cDNA FLJ53910, highly similar to Keratin, type II cytoskeletal 6A OS=Homo sapiens PE=2 SV=1 - [B4DRR0_HUMAN]	0.20037	1.41897	0.883102	1.20746	1.11745
P48668	Keratin, type II cytoskeletal 6C OS=Homo sapiens GN=KRT6C PE=1 SV=3 - [K2C6C_HUMAN]	0.20037	1.41897	0.883102	1.20746	1.11745
B4DKV4	cDNA FLJ60647, highly similar to Keratin, type II cytoskeletal 6B OS=Homo sapiens PE=2 SV=1 - [B4DKV4_HUMAN]	0.20037	1.41897	0.883102	1.20746	1.11745
P13647	Keratin, type II cytoskeletal 5 OS=Homo sapiens GN=KRT5 PE=1 SV=3 - [K2C5_HUMAN]	0.256792	1.22332	0.878741	1.20746	1.11745
Q9H0U4	Ras-related protein Rab-1B OS=Homo sapiens GN=RAB1B PE=1 SV=1 - [RAB1B_HUMAN]	1.87618	0.951903	1.14863	1.16178	1.16109
O14773-2	Isoform 2 of Tripeptidyl-peptidase 1 OS=Homo sapiens GN=TPP1 - [TPP1_HUMAN]	2.43802	1.03848	0.893237	1.16687	1.15434
P35232	Prohibitin OS=Homo sapiens GN=PHB PE=1 SV=1 - [PHB_HUMAN]	1.08811	0.790645	0.864922	1.20664	1.11335
Q6PUJ7	Prohibitin OS=Homo sapiens PE=2 SV=1 - [Q6PUJ7_HUMAN]	0.881173	0.790645	0.864922	1.20664	1.11335
P62979	Ubiquitin-40S ribosomal protein S27a OS=Homo sapiens GN=RPS27A PE=1 SV=2 - [RS27A_HUMAN]	1.85944	2.20587	1.70994	0.671021	1.64516
Q8N1N4-2	Isoform 2 of Keratin, type II cytoskeletal 78 OS=Homo sapiens GN=KRT78 - [K2C78_HUMAN]	0	0.60957	1.51018	0.873651	1.44016
P62820	Ras-related protein Rab-1A OS=Homo sapiens GN=RAB1A PE=1 SV=3 - [RAB1A_HUMAN]	1.87618	0.951903	1.13892	1.16178	1.15128
Q96C36	Pyrroline-5-carboxylate reductase 2 OS=Homo sapiens GN=PYCR2 PE=1 SV=1 - [P5CR2_HUMAN]	0.995713	0	0	0.698179	1.61456
Q92841-1	Isoform 2 of Probable ATP-dependent RNA helicase DDX17 OS=Homo sapiens GN=DDX17 - [DDX17_HUMAN]	5.25984	0	0	0.888996	1.42302
P00167-2	Isoform 2 of Cytochrome b5 OS=Homo sapiens GN=CYB5A - [CYB5_HUMAN]	3.5285	0.790036	1.21467	1.06079	1.25079
E9PJK1	CD81 antigen OS=Homo sapiens GN=CD81 PE=4 SV=1 - [E9PJK1_HUMAN]	0.573453	1.2282	1.18188	1.28156	1.02947
B4E0X8	cDNA FLJ61021, highly similar to Far upstream element-binding protein 1 OS=Homo sapiens PE=2 SV=1 - [B4E0X8_HUMAN]	0.388767	0	0	1.79842	0.511381
Q9NX63	Coiled-coil-helix-coiled-coil-helix domain-containing protein 3, mitochondrial OS=Homo sapiens GN=CHCHD3 PE=1 SV=1 - [CHCH3_HUMAN]	1.60577	1.1575	0.765351	1.26149	1.04783
Q9NYU1	UDP-glucose:glycoprotein glucosyltransferase 2 OS=Homo sapiens GN=UGGT2 PE=1 SV=4 - [UGGG2_HUMAN]	1.42676	0	0	0.908794	1.3998
Q9Y3B3	Transmembrane emp24 domain-containing protein 7 OS=Homo sapiens GN=TMED7 PE=1 SV=2 - [TMED7_HUMAN]	2.04581	1.11781	0.948602	1.18055	1.12686
P06703	Protein S100-A6 OS=Homo sapiens GN=S100A6 PE=1 SV=1 - [S10A6_HUMAN]	1.98011	0.964917	1.11469	1.22206	1.08499
Q9BWH2	FUN14 domain-containing protein 2 OS=Homo sapiens GN=FUNDC2 PE=1 SV=2 - [FUND2_HUMAN]	0	1.66502	1.08349	1.12397	1.18014
P49755	Transmembrane emp24 domain-containing protein 10 OS=Homo sapiens GN=TMED10 PE=1 SV=2 - [TMEDA_HUMAN]	1.62681	0.866041	1.09424	1.02753	1.27592
O75251	NADH dehydrogenase [ubiquinone] iron-sulfur protein 7, mitochondrial OS=Homo sapiens GN=NDUFS7 PE=1 SV=3 - [NDUS7_HUMAN]	3.24086	0.924279	0.678219	1.20057	1.10117
E9PH29	Thioredoxin-dependent peroxide reductase, mitochondrial OS=Homo sapiens GN=PRDX3 PE=4 SV=1 - [E9PH29_HUMAN]	1.41643	0.763147	0.433149	1.1222	1.17862
P07602	Prosaposin OS=Homo sapiens GN=PSAP PE=1 SV=2 - [SAP_HUMAN]	1.44266	0.806395	1.06016	1.14517	1.15509
B4DWN1	cDNA FLJ52285, highly similar to Vesicular integral-membrane protein VIP36 OS=Homo sapiens PE=2 SV=1 - [B4DWN1_HUMAN]	2.13922	1.0622	1.0233	1.16898	1.12959
O60220	Mitochondrial import inner membrane translocase subunit Tim8 A OS=Homo sapiens GN=TIMM8A PE=1 SV=1 - [TIM8A_HUMAN]	2.00612	0	0.86119	1.07709	1.21739
P51572	B-cell receptor-associated protein 31 OS=Homo sapiens GN=BCAP31 PE=1 SV=3 - [BAP31_HUMAN]	0.821284	1.42653	1.5109	1.37399	0.915765
K0A7K7	TNF receptor-associated protein 1 (Fragment) OS=Homo sapiens GN=TRAP1 PE=2 SV=1 - [K0A7K7_HUMAN]	1.24483	0.776305	0.671749	1.1406	1.14057
B2R8G6	cDNA, FLJ93891, Homo sapiens FK506 binding protein 8, 38kDa (FKBP8), mRNA OS=Homo sapiens PE=2 SV=1 - [B2R8G6_HUMAN]	1.39701	0.366225	0.986054	1.17805	1.10276
P22626-2	Isoform A2 of Heterogeneous nuclear ribonucleoproteins A2/B1 OS=Homo sapiens GN=HNRNPA2B1 - [ROA2_HUMAN]	1.65143	0.619774	0.429754	1.60978	0.669474
O95202	LETM1 and EF-hand domain-containing protein 1, mitochondrial OS=Homo sapiens GN=LETM1 PE=1 SV=1 - [LETM1_HUMAN]	2.25793	0.938187	1.01932	1.10528	1.17394
O43676	NADH dehydrogenase [ubiquinone] 1 beta subcomplex subunit 3 OS=Homo sapiens GN=NDUFB3 PE=1 SV=3 - [NDUB3_HUMAN]	1.53323	0.730417	0.318366	1.37387	0.905022
O00483	NADH dehydrogenase [ubiquinone] 1 alpha subcomplex subunit 4 OS=Homo sapiens GN=NDUFA4 PE=1 SV=1 - [NDUA4_HUMAN]	1.9802	1.34891	0.694069	1.63056	0.647654
Q6NSD4	Glutathione peroxidase OS=Homo sapiens GN=GPX1 PE=2 SV=1 - [Q6NSD4_HUMAN]	1.0639	1.30488	0.797987	1.20842	1.0618
B3KRY3	cDNA FLJ35079 fis, clone PLACE6005283, highly similar to Lysosome-associated membrane glycoprotein 1 OS=Homo sapiens PE=2 SV=1 - [B3KRY3_HUMAN]	0.274207	1.01774	0.97869	1.02872	1.23715
Q8N983-4	Isoform 4 of 39S ribosomal protein L43, mitochondrial OS=Homo sapiens GN=MRPL43 - [RM43_HUMAN]	1.44618	1.0906	1.0105	1.08572	1.17549
P55290	Cadherin-13 OS=Homo sapiens GN=CDH13 PE=1 SV=1 - [CAD13_HUMAN]	0.260991	1.04862	0.714199	0.80934	1.45178
Q96DB5	Regulator of microtubule dynamics protein 1 OS=Homo sapiens GN=RMDN1 PE=1 SV=1 - [RMD1_HUMAN]	2.10799	0.906225	0	1.28266	0.978341
O43760	Synaptogyrin-2 OS=Homo sapiens GN=SYNGR2 PE=1 SV=1 - [SNG2_HUMAN]	inf	1.10381	1.44098	1.15715	1.10382
H9RAX1	Cytochrome c oxidase subunit 2 OS=Homo sapiens GN=COX2 PE=3 SV=1 - [H9RAX1_HUMAN]	1.27133	0.838382	1.07679	1.19804	1.06265
H9E7F7	Cytochrome c oxidase subunit 2 (Fragment) OS=Homo sapiens GN=COX2 PE=3 SV=1 - [H9E7F7_HUMAN]	1.03011	0.838382	1.07679	1.19804	1.06265
C9J0K6	Sorcin OS=Homo sapiens GN=SRI PE=4 SV=1 - [C9J0K6_HUMAN]	1.86969	0.372221	0.828698	1.11433	1.14316
Q9HAV0	Guanine nucleotide-binding protein subunit beta-4 OS=Homo sapiens GN=GNB4 PE=1 SV=3 - [GBB4_HUMAN]	1.59787	0.808223	1.82321	0.796141	1.45942
B7ZB41	cDNA, FLJ79405, highly similar to Homo sapiens solute carrier family 25, member 24, transcript variant 1, mRNA OS=Homo sapiens PE=2 SV=1 - [B7ZB41_HUMAN]	1.76801	0.898125	1.18901	0.921599	1.33247
Q9Y277	Voltage-dependent anion-selective channel protein 3 OS=Homo sapiens GN=VDAC3 PE=1 SV=1 - [VDAC3_HUMAN]	1.13357	0.898909	0.830989	1.15411	1.09954
B7Z4S8	cDNA FLJ53066, highly similar to Legumain (EC 3.4.22.34) OS=Homo sapiens PE=2 SV=1 - [B7Z4S8_HUMAN]	100	1.56737	0.745241	1.13363	1.11355
O60841	Eukaryotic translation initiation factor 5B OS=Homo sapiens GN=EIF5B PE=1 SV=4 - [IF2P_HUMAN]	1.93701	0	0	1.63026	0.613676
P14174	Macrophage migration inhibitory factor OS=Homo sapiens GN=MIF PE=1 SV=4 - [MIF_HUMAN]	0	0.995958	0.951852	1.19302	1.04876
P11498	Pyruvate carboxylase, mitochondrial OS=Homo sapiens GN=PC PE=1 SV=2 - [PYC_HUMAN]	1.17978	0.786578	0.364139	1.22966	1.0117
O75844	CAAX prenyl protease 1 homolog OS=Homo sapiens GN=ZMPSTE24 PE=1 SV=2 - [FACE1_HUMAN]	2.25209	1.02245	1.07497	1.19747	1.04376
O95573	Long-chain-fatty-acid--CoA ligase 3 OS=Homo sapiens GN=ACSL3 PE=1 SV=3 - [ACSL3_HUMAN]	1.92644	0.854141	0.827572	1.0918	1.14909
F8W7Q4	Protein FAM162A OS=Homo sapiens GN=FAM162A PE=4 SV=1 - [F8W7Q4_HUMAN]	1.46642	0.850538	1.07348	1.14748	1.09323
P07339	Cathepsin D OS=Homo sapiens GN=CTSD PE=1 SV=1 - [CATD_HUMAN]	1.56804	0.812973	0.9432	1.03371	1.20627
Q7Z612	Acidic ribosomal phosphoprotein P1 OS=Homo sapiens PE=3 SV=1 - [Q7Z612_HUMAN]	2.78286	0.964673	0.595347	1.3803	0.85876
Q9HB66	Alternative protein MKKS OS=Homo sapiens GN=MKKS PE=4 SV=1 - [Q9HB66_HUMAN]	0	1.15179	1.06187	1.1544	1.08336
O95831-3	Isoform 3 of Apoptosis-inducing factor 1, mitochondrial OS=Homo sapiens GN=AIFM1 - [AIFM1_HUMAN]	1.20427	1.01139	1.07597	0.949788	1.28695
P22392-2	Isoform 3 of Nucleoside diphosphate kinase B OS=Homo sapiens GN=NME2 - [NDKB_HUMAN]	2.63362	0.916644	0.930007	1.07895	1.15646
Q9UJZ1	Stomatin-like protein 2, mitochondrial OS=Homo sapiens GN=STOML2 PE=1 SV=1 - [STML2_HUMAN]	1.09954	1.10192	0.971598	1.05529	1.17867
A8K486	Peptidyl-prolyl cis-trans isomerase OS=Homo sapiens PE=2 SV=1 - [A8K486_HUMAN]	1.90349	1.01446	1.16134	1.12992	1.10086
Q5HYD9	Putative uncharacterized protein DKFZp686M0619 (Fragment) OS=Homo sapiens GN=DKFZp686M0619 PE=2 SV=1 - [Q5HYD9_HUMAN]	1.75582	1.68644	4.22882	0.677109	1.55294
P11142	Heat shock cognate 71 kDa protein OS=Homo sapiens GN=HSPA8 PE=1 SV=1 - [HSP7C_HUMAN]	1.56615	1.02184	1.61132	0.8231	1.40562
G5E9W7	28S ribosomal protein S22, mitochondrial OS=Homo sapiens GN=MRPS22 PE=4 SV=1 - [G5E9W7_HUMAN]	1.52218	0.610621	1.10839	0.667698	1.55827
Q99805	Transmembrane 9 superfamily member 2 OS=Homo sapiens GN=TM9SF2 PE=1 SV=1 - [TM9S2_HUMAN]	2.65688	1.30379	1.20977	1.01409	1.20978
Q9Y6N5	Sulfide:quinone oxidoreductase, mitochondrial OS=Homo sapiens GN=SQRDL PE=1 SV=1 - [SQRD_HUMAN]	1.4577	1.14044	1.03652	1.12495	1.09892
P07686	Beta-hexosaminidase subunit beta OS=Homo sapiens GN=HEXB PE=1 SV=3 - [HEXB_HUMAN]	1.20285	0.838702	0.771185	1.22476	0.99483
C9JQ41	Coiled-coil domain-containing protein 58 OS=Homo sapiens GN=CCDC58 PE=4 SV=1 - [C9JQ41_HUMAN]	100	0	0.690349	1.11139	1.10358
Q9HD33-2	Isoform 2 of 39S ribosomal protein L47, mitochondrial OS=Homo sapiens GN=MRPL47 - [RM47_HUMAN]	1.27142	0	0.780293	1.34078	0.871555
I3L430	Heme oxygenase 2 OS=Homo sapiens GN=HMOX2 PE=4 SV=1 - [I3L430_HUMAN]	1.67811	1.7792	1.37981	1.16676	1.04555
B2R8A2	cDNA, FLJ93804, highly similar to Homo sapiens gp25L2 protein (HSGP25L2G), mRNA OS=Homo sapiens PE=2 SV=1 - [B2R8A2_HUMAN]	1.86065	1.04288	1.14019	1.00076	1.21051
Q96I59	Probable asparagine--tRNA ligase, mitochondrial OS=Homo sapiens GN=NARS2 PE=1 SV=3 - [SYNM_HUMAN]	1.07665	0.763877	0	1.2149	0.996087
O94826	Mitochondrial import receptor subunit TOM70 OS=Homo sapiens GN=TOMM70A PE=1 SV=1 - [TOM70_HUMAN]	1.7615	1.0791	0.946781	1.03235	1.17703
Q86TW5	Full-length cDNA clone CS0DC006YI13 of Neuroblastoma of Homo sapiens (human) (Fragment) OS=Homo sapiens PE=2 SV=1 - [Q86TW5_HUMAN]	2.95704	0.987027	1.09823	1.17329	1.03506
C9K0I9	Unconventional myosin-Ib (Fragment) OS=Homo sapiens GN=MYO1B PE=4 SV=1 - [C9K0I9_HUMAN]	1.6073	0	1.10744	0.838677	1.36945
Q8WUD1	Ras-related protein Rab-2B OS=Homo sapiens GN=RAB2B PE=1 SV=1 - [RAB2B_HUMAN]	1.66868	0.806762	0.914787	1.13055	1.07554
P15531	Nucleoside diphosphate kinase A OS=Homo sapiens GN=NME1 PE=1 SV=1 - [NDKA_HUMAN]	2.61076	0.916644	0.942731	1.07895	1.12497
P05109	Protein S100-A8 OS=Homo sapiens GN=S100A8 PE=1 SV=1 - [S10A8_HUMAN]	0.946221	1.02754	0.576849	1.00722	1.19549
Q3ZCQ8	Mitochondrial import inner membrane translocase subunit TIM50 OS=Homo sapiens GN=TIMM50 PE=1 SV=2 - [TIM50_HUMAN]	1.50595	0.693999	0.990204	1.03924	1.16144
Q8TB61-3	Isoform 3 of Adenosine 3'-phospho 5'-phosphosulfate transporter 1 OS=Homo sapiens GN=SLC35B2 - [S35B2_HUMAN]	0.897759	0.508355	1.38395	0.6256inf62690731	1.57454
Q92520	Protein FAM3C OS=Homo sapiens GN=FAM3C PE=1 SV=1 - [FAM3C_HUMAN]	1.42599	0.735536	0.881708	0.97745	1.22095
Q10713	Mitochondrial-processing peptidase subunit alpha OS=Homo sapiens GN=PMPCA PE=1 SV=2 - [MPPA_HUMAN]	1.46969	0.885497	0.377916	1.43344	0.764459
Q0QEY7	Succinate dehydrogenase complex subunit B (Fragment) OS=Homo sapiens GN=SDHB PE=2 SV=1 - [Q0QEY7_HUMAN]	1.5837	1.05412	0.873161	0.960636	1.23286
O15118	Niemann-Pick C1 protein OS=Homo sapiens GN=NPC1 PE=1 SV=2 - [NPC1_HUMAN]	1.97815	1.89551	0.360254	1.0258	1.1648
Q5VST9-5	Isoform 4 of Obscurin OS=Homo sapiens GN=OBSCN - [OBSCN_HUMAN]	inf	0	1.46716	0.594321	1.59551
Q9Y5U9	Immediate early response 3-interacting protein 1 OS=Homo sapiens GN=IER3IP1 PE=1 SV=1 - [IR3IP_HUMAN]	1.13777	1.30033	1.11246	0.909603	1.27666
P14406	Cytochrome c oxidase subunit 7A2, mitochondrial OS=Homo sapiens GN=COX7A2 PE=1 SV=1 - [CX7A2_HUMAN]	1.32948	0.893122	1.61039	1.07934	1.10645
P10599-2	Isoform 2 of Thioredoxin OS=Homo sapiens GN=TXN - [THIO_HUMAN]	100	1.21382	1.41406	0.624374	1.55745
P35268	60S ribosomal protein L22 OS=Homo sapiens GN=RPL22 PE=1 SV=2 - [RL22_HUMAN]	3.51732	0.444631	0.64383	1.97175	0.208936
Q8TCJ2	Dolichyl-diphosphooligosaccharide--protein glycosyltransferase subunit STT3B OS=Homo sapiens GN=STT3B PE=1 SV=1 - [STT3B_HUMAN]	2.65747	0.698501	1.10921	0.922184	1.25849
B2R679	cDNA, FLJ92825, highly similar to Homo sapiens SAR1a gene homolog 1 (S. cerevisiae) (SARA1), mRNA OS=Homo sapiens PE=2 SV=1 - [B2R679_HUMAN]	1.66375	0.977386	0.93023	1.07619	1.10289
Q6RW13	Type-1 angiotensin II receptor-associated protein OS=Homo sapiens GN=AGTRAP PE=1 SV=1 - [ATRAP_HUMAN]	0.49404	0.332392	0.508324	0.867695	1.31051
F8W1A4	Adenylate kinase 2, mitochondrial OS=Homo sapiens GN=AK2 PE=3 SV=1 - [F8W1A4_HUMAN]	2.11156	0.782482	0.898647	0.905777	1.26904
Q7Z7H5	Transmembrane emp24 domain-containing protein 4 OS=Homo sapiens GN=TMED4 PE=1 SV=1 - [TMED4_HUMAN]	2.19649	1.3865	0.979966	1.21713	0.957669
Q9Y6C9	Mitochondrial carrier homolog 2 OS=Homo sapiens GN=MTCH2 PE=1 SV=1 - [MTCH2_HUMAN]	1.65136	1.404	0.853894	1.03134	1.14223
B3KSI3	Branched-chain-amino-acid aminotransferase OS=Homo sapiens GN=BCAT2 PE=2 SV=1 - [B3KSI3_HUMAN]	100	0	0	1.7287	0.442184
P10253	Lysosomal alpha-glucosidase OS=Homo sapiens GN=GAA PE=1 SV=4 - [LYAG_HUMAN]	1.22334	1.47201	0.901693	0.935733	1.23282
B3KW34	cDNA FLJ42071 fis, clone SYNOV2014157, highly similar to Protein YIPF5 OS=Homo sapiens PE=2 SV=1 - [B3KW34_HUMAN]	0	1.45091	1.05226	1.19664	0.969758
P10620	Microsomal glutathione S-transferase 1 OS=Homo sapiens GN=MGST1 PE=1 SV=1 - [MGST1_HUMAN]	2.12406	1.79481	0.737606	1.22535	0.940656
Q14344	Guanine nucleotide-binding protein subunit alpha-13 OS=Homo sapiens GN=GNA13 PE=1 SV=2 - [GNA13_HUMAN]	0.484221	1.17921	1.17578	1.inf41756967003	1.06454
P48449	Lanosterol synthase OS=Homo sapiens GN=LSS PE=1 SV=1 - [ERG7_HUMAN]	1.77639	0.996054	0.96418	1.09352	1.06771
B4E2S7	Lysosome-associated membrane glycoprotein 2 OS=Homo sapiens GN=LAMP2 PE=2 SV=1 - [B4E2S7_HUMAN]	2.29471	0.679556	1.36512	1.08542	1.0675
P16989-2	Isoform 2 of Y-box-binding protein 3 OS=Homo sapiens GN=YBX3 - [YBOX3_HUMAN]	4.72141	0.449867	0.309732	1.76031	0.39223
Q8IV08	Phospholipase D3 OS=Homo sapiens GN=PLD3 PE=1 SV=1 - [PLD3_HUMAN]	100	1.0304	0.928085	0.96279	1.18923
Q9H061	Transmembrane protein 126A OS=Homo sapiens GN=TMEM126A PE=1 SV=1 - [T126A_HUMAN]	4.08011	1.01837	0	0.671822	1.4789
Q6DD88	Atlastin-3 OS=Homo sapiens GN=ATL3 PE=1 SV=1 - [ATLA3_HUMAN]	1.56824	1.33347	0.835693	1.14869	0.999534
Q9NRP0	Oligosaccharyltransferase complex subunit OSTC OS=Homo sapiens GN=OSTC PE=1 SV=1 - [OSTC_HUMAN]	2.06038	0.925644	0.407156	1.21759	0.930396
B7Z4K6	Deoxyribonuclease-2-alpha OS=Homo sapiens GN=DNASE2 PE=2 SV=1 - [B7Z4K6_HUMAN]	inf	0.195638	1.11529	0.868996	1.27861
Q9Y5J7	Mitochondrial import inner membrane translocase subunit Tim9 OS=Homo sapiens GN=TIMM9 PE=1 SV=1 - [TIM9_HUMAN]	2.57902	1.62561	0.952849	1.00973	1.13756
Q00325-2	Isoform B of Phosphate carrier protein, mitochondrial OS=Homo sapiens GN=SLC25A3 - [MPCP_HUMAN]	1.35462	1.11486	0.959438	1.12792	1.01841
Q8NFQ8	Torsin-1A-interacting protein 2 OS=Homo sapiens GN=TOR1AIP2 PE=1 SV=1 - [TOIP2_HUMAN]	1.51365	1.38799	1.37465	0.884361	1.26144
Q16836	Hydroxyacyl-coenzyme A dehydrogenase, mitochondrial OS=Homo sapiens GN=HADH PE=1 SV=3 - [HCDH_HUMAN]	1.93227	0.979948	0.738632	1.07739	1.0681
Q05DA4	P4HA2 protein OS=Homo sapiens GN=P4HA2 PE=2 SV=1 - [Q05DA4_HUMAN]	4.65579	0.926274	1.14901	0.850323	1.29216
P49189	4-trimethylaminobutyraldehyde dehydrogenase OS=Homo sapiens GN=ALDH9A1 PE=1 SV=3 - [AL9A1_HUMAN]	1.34066	1.11672	0.932052	0.865105	1.2773
Q9Y5M8	Signal recognition particle receptor subunit beta OS=Homo sapiens GN=SRPRB PE=1 SV=3 - [SRPRB_HUMAN]	2.09543	1.16028	0.562955	1.21611	0.922153
J3QT28	Mitotic checkpoint protein BUB3 (Fragment) OS=Homo sapiens GN=BUB3 PE=4 SV=1 - [J3QT28_HUMAN]	3.20498	0	0.902247	0.565043	1.57147
P34897-3	Isoform 3 of Serine hydroxymethyltransferase, mitochondrial OS=Homo sapiens GN=SHMT2 - [GLYM_HUMAN]	0.931764	0.826436	0.616564	1.02118	1.11526
P68104	Elongation factor 1-alpha 1 OS=Homo sapiens GN=EEF1A1 PE=1 SV=1 - [EF1A1_HUMAN]	2.61699	1.01216	1.04188	1.15093	0.976557
P30460	HLA class I histocompatibility antigen, B-8 alpha chain OS=Homo sapiens GN=HLA-B PE=1 SV=1 - [1B08_HUMAN]	2.97795	0.948385	0.978051	0.949333	1.17742
B2R6X6	Peptidyl-prolyl cis-trans isomerase OS=Homo sapiens PE=2 SV=1 - [B2R6X6_HUMAN]	2.04307	0.3585	0.410314	0.86457	1.26177
A8K6T3	cDNA FLJ78674, highly similar to Homo sapiens desmocollin type 4 OS=Homo sapiens PE=2 SV=1 - [A8K6T3_HUMAN]	6.89063	0.947981	0.713986	1.38209	0.743777
P50897	Palmitoyl-protein thioesterase 1 OS=Homo sapiens GN=PPT1 PE=1 SV=1 - [PPT1_HUMAN]	100	1.53735	0.978899	1.26168	0.864154
Q9NX14	NADH dehydrogenase [ubiquinone] 1 beta subcomplex subunit 11, mitochondrial OS=Homo sapiens GN=NDUFB11 PE=1 SV=1 - [NDUBB_HUMAN]	2.11548	1.04094	1.14044	0.88464	1.24083
P61956-2	Isoform 2 of Small ubiquitin-related modifier 2 OS=Homo sapiens GN=SUMO2 - [SUMO2_HUMAN]	inf	0	1.09081	1.00514	1.11908
Q8TCT9-5	Isoform 5 of Minor histocompatibility antigen H13 OS=Homo sapiens GN=HM13 - [HM13_HUMAN]	2.31834	1.35094	0.696868	1.0785	1.04303
P61106	Ras-related protein Rab-14 OS=Homo sapiens GN=RAB14 PE=1 SV=4 - [RAB14_HUMAN]	1.82765	1.05852	1.06766	1.13542	0.986003
B4DJX1	cDNA FLJ50978, highly similar to Dihydrolipoyllysine-residue acetyltransferasecomponent of pyruvate dehydrogenase complex, mitochondrial (EC 2.3.1.12) OS=Homo sapiens PE=2 SV=1 - [B4DJX1_HUMAN]	1.01159	0	0	0.813393	1.30745
O95571	Persulfide dioxygenase ETHE1, mitochondrial OS=Homo sapiens GN=ETHE1 PE=1 SV=2 - [ETHE1_HUMAN]	1.92606	0.958904	0.673991	0.947902	1.17288
P60981	Destrin OS=Homo sapiens GN=DSTN PE=1 SV=3 - [DEST_HUMAN]	0	0.56781	0.652083	1.41463	0.704178
Q8N4H5	Mitochondrial import receptor subunit TOM5 homolog OS=Homo sapiens GN=TOMM5 PE=1 SV=1 - [TOM5_HUMAN]	0.820072	0.964648	1.39944	1.06137	1.05706
P10114	Ras-related protein Rap-2a OS=Homo sapiens GN=RAP2A PE=1 SV=1 - [RAP2A_HUMAN]	1.23277	1.0643	1.32329	0.734383	1.38264
B2RBR9	cDNA, FLJ95650, highly similar to Homo sapiens karyopherin (importin) beta 1 (KPNB1), mRNA OS=Homo sapiens PE=2 SV=1 - [B2RBR9_HUMAN]	2.34519	0.798619	2.6135	0.936185	1.17888
B2R6K4	cDNA, FLJ92996, highly similar to Homo sapiens guanine nucleotide binding protein (G protein), beta polypeptide 1 (GNB1), mRNA OS=Homo sapiens PE=2 SV=1 - [B2R6K4_HUMAN]	1.86396	0.735298	1.65246	0.840897	1.27007
I3L161	Protein TMEM256-PLSCR3 (Fragment) OS=Homo sapiens GN=TMEM256-PLSCR3 PE=4 SV=1 - [I3L161_HUMAN]	inf	0.702083	1.06964	0.882247	1.22633
C9JEN3	Protein lifeguard 3 (Fragment) OS=Homo sapiens GN=TMBIM1 PE=4 SV=1 - [C9JEN3_HUMAN]	inf	0	1.04922	1.15471	0.953215
Q96CS3	FAS-associated factor 2 OS=Homo sapiens GN=FAF2 PE=1 SV=2 - [FAF2_HUMAN]	1.27227	1.19197	0.951449	1.26908	0.836786
Q96IV8	GPR177 protein (Fragment) OS=Homo sapiens GN=GPR177 PE=2 SV=2 - [Q96IV8_HUMAN]	1.62921	0.778191	0	1.07011	1.03503
Q9Y2R9	28S ribosomal protein S7, mitochondrial OS=Homo sapiens GN=MRPS7 PE=1 SV=2 - [RT07_HUMAN]	1.43064	1.72325	0.991611	0.953403	1.1501
C9JFR7	Cytochrome c (Fragment) OS=Homo sapiens GN=CYCS PE=3 SV=1 - [C9JFR7_HUMAN]	1.59657	1.2092	0.898002	0.970531	1.13034
O14828-2	Isoform 2 of Secretory carrier-associated membrane protein 3 OS=Homo sapiens GN=SCAMP3 - [SCAM3_HUMAN]	0	0.616442	1.01801	1.04083	1.05839
D3DP46	Signal peptidase complex subunit 3 homolog (S. cerevisiae), isoform CRA_a OS=Homo sapiens GN=SPCS3 PE=4 SV=1 - [D3DP46_HUMAN]	2.34044	0.531885	1.02854	1.01515	1.08304
Q49AG2	TMED5 protein OS=Homo sapiens GN=TMED5 PE=2 SV=1 - [Q49AG2_HUMAN]	1.46691	0.509952	1.11314	1.11219	0.983769
O00194	Ras-related protein Rab-27B OS=Homo sapiens GN=RAB27B PE=1 SV=4 - [RB27B_HUMAN]	1.46048	0.720932	0.720761	1.08956	1.00564
B4DL49	cDNA FLJ58073, moderately similar to Cathepsin B (EC 3.4.22.1) OS=Homo sapiens PE=2 SV=1 - [B4DL49_HUMAN]	1.63514	1.26794	0.813041	0.97761	1.11711
Q99584	Protein S100-A13 OS=Homo sapiens GN=S100A13 PE=1 SV=1 - [S10AD_HUMAN]	0.665296	0	0.984251	0.895462	1.19642
P30044-2	Isoform Cytoplasmic+peroxisomal of Peroxiredoxin-5, mitochondrial OS=Homo sapiens GN=PRDX5 - [PRDX5_HUMAN]	1.21809	1.0105	0.847107	1.00313	1.08785
Q9NP72	Ras-related protein Rab-18 OS=Homo sapiens GN=RAB18 PE=1 SV=1 - [RAB18_HUMAN]	1.83732	0.882111	0.94089	0.94038	1.14822
B4DWW1	ADP-ribosylation factor-like protein 1 OS=Homo sapiens GN=ARL1 PE=2 SV=1 - [B4DWW1_HUMAN]	1.07383	0.888353	0.853734	1.08105	1.00455
P07900	Heat shock protein HSP 90-alpha OS=Homo sapiens GN=HSP90AA1 PE=1 SV=5 - [HS90A_HUMAN]	1.33903	0.73675	1.22145	0.812622	1.27143
Q13423	NAD(P) transhydrogenase, mitochondrial OS=Homo sapiens GN=NNT PE=1 SV=3 - [NNTM_HUMAN]	1.25824	1.07487	0.839356	0.85684	1.22505
Q9BTT5	Similar to NADH dehydrogenase (Ubiquinone) 1 alpha subcomplex, 9 (39kD) (Fragment) OS=Homo sapiens PE=2 SV=1 - [Q9BTT5_HUMAN]	2.121	1.03963	0.923799	0.809925	1.27096
Q3LIE7	Putative uncharacterized protein Nbla03646 OS=Homo sapiens GN=Nbla03646 PE=2 SV=1 - [Q3LIE7_HUMAN]	1.93069	0.748016	0.851285	1.12068	0.959333
Q15070-2	Isoform 2 of Mitochondrial inner membrane protein OXA1L OS=Homo sapiens GN=OXA1L - [OXA1L_HUMAN]	0.807823	0.506598	0	0.971499	1.10727
Q5U071	High-mobility group box 2 OS=Homo sapiens PE=2 SV=1 - [Q5U071_HUMAN]	100	0	0.326123	1.42501	0.652566
Q4TZM4	Hemoglobin beta chain (Fragment) OS=Homo sapiens GN=HBB PE=3 SV=1 - [Q4TZM4_HUMAN]	0.151985	0.326368	1.73007	0.967227	1.10922
P07737	Profilin-1 OS=Homo sapiens GN=PFN1 PE=1 SV=2 - [PROF1_HUMAN]	1.58939	0.96269	1.15833	0.824785	1.25141
P61204	ADP-ribosylation factor 3 OS=Homo sapiens GN=ARF3 PE=1 SV=2 - [ARF3_HUMAN]	1.81852	1.0154	0.889167	1.19476	0.881266
P61019	Ras-related protein Rab-2A OS=Homo sapiens GN=RAB2A PE=1 SV=1 - [RAB2A_HUMAN]	1.95302	1.07569	1.01374	1.07519	0.999532
P13073	Cytochrome c oxidase subunit 4 isoform 1, mitochondrial OS=Homo sapiens GN=COX4I1 PE=1 SV=1 - [COX41_HUMAN]	1.43237	1.18911	1.08946	0.890487	1.18225
P30040	Endoplasmic reticulum resident protein 29 OS=Homo sapiens GN=ERP29 PE=1 SV=4 - [ERP29_HUMAN]	2.09926	0.966812	1.23494	0.647798	1.4237
P42766	60S ribosomal protein L35 OS=Homo sapiens GN=RPL35 PE=1 SV=2 - [RL35_HUMAN]	0	1.02529	0.540837	1.62295	0.446861
P20340-2	Isoform 2 of Ras-related protein Rab-6A OS=Homo sapiens GN=RAB6A - [RAB6A_HUMAN]	1.76934	1.02271	0.991024	1.1075	0.960815
Q9Y4L1	Hypoxia up-regulated protein 1 OS=Homo sapiens GN=HYOU1 PE=1 SV=1 - [HYOU1_HUMAN]	2.15845	0.899	1.35607	0.709596	1.35666
P21397	Amine oxidase [flavin-containing] A OS=Homo sapiens GN=MAOA PE=1 SV=1 - [AOFA_HUMAN]	1.22026	1.14046	0.799928	1.02514	1.03988
P16278-3	Isoform 3 of Beta-galactosidase OS=Homo sapiens GN=GLB1 - [BGAL_HUMAN]	1.33228	0.992809	0.87947	0.853476	1.20985
P04626-4	Isoform 4 of Receptor tyrosine-protein kinase erbB-2 OS=Homo sapiens GN=ERBB2 - [ERBB2_HUMAN]	0.632962	1.56907	0.925844	1.03532	1.02496
A6NDJ8	Putative Rab-43-like protein ENSP00000330714 OS=Homo sapiens PE=5 SV=3 - [RB43L_HUMAN]	2.60282	0.515166	0.980563	1.13319	0.926153
P14625	Endoplasmin OS=Homo sapiens GN=HSP90B1 PE=1 SV=1 - [ENPL_HUMAN]	1.48399	0.894723	1.26177	0.756597	1.30252
B4DQY1	cDNA FLJ56133, highly similar to Serine/threonine-protein phosphatase 2A 65 kDa regulatory subunit A alpha isoform OS=Homo sapiens PE=2 SV=1 - [B4DQY1_HUMAN]	0.895244	0.594602	0.93273	0.657581	1.40048
O43837	Isocitrate dehydrogenase [NAD] subunit beta, mitochondrial OS=Homo sapiens GN=IDH3B PE=1 SV=2 - [IDH3B_HUMAN]	1.0038	1.01255	1.06724	0.959465	1.09666
O75477	Erlin-1 OS=Homo sapiens GN=ERLIN1 PE=1 SV=1 - [ERLN1_HUMAN]	2.57205	0.923964	1.1551	1.26475	0.791144
P42704	Leucine-rich PPR motif-containing protein, mitochondrial OS=Homo sapiens GN=LRPPRC PE=1 SV=3 - [LPPRC_HUMAN]	1.17294	0.550196	0.734767	0.902003	1.15375
Q59E90	Mannosidase, alpha, class 2B, member 1 variant (Fragment) OS=Homo sapiens PE=2 SV=1 - [Q59E90_HUMAN]	2.69965	0.664302	0.88713	0.895373	1.1575
E9PPW7	NADH dehydrogenase [ubiquinone] iron-sulfur protein 8, mitochondrial (Fragment) OS=Homo sapiens GN=NDUFS8 PE=3 SV=1 - [E9PPW7_HUMAN]	1.47074	0.700735	0.796892	0.652293	1.39575
P62879	Guanine nucleotide-binding protein G(I)/G(S)/G(T) subunit beta-2 OS=Homo sapiens GN=GNB2 PE=1 SV=3 - [GBB2_HUMAN]	1.5712	0.788352	1.64945	0.798573	1.2468
D6RAN8	39S ribosomal protein L27, mitochondrial OS=Homo sapiens GN=MRPL27 PE=4 SV=1 - [D6RAN8_HUMAN]	1.6152	0	0	0.979459	1.06381
E5KSX8	Mitochondrial transcription factor A OS=Homo sapiens PE=4 SV=1 - [E5KSX8_HUMAN]	1.46807	0.620976	0.622727	1.15755	0.885043
P98194-2	Isoform 2 of Calcium-transporting ATPase type 2C member 1 OS=Homo sapiens GN=ATP2C1 - [AT2C1_HUMAN]	1.60822	1.30947	0.716812	1.07371	0.966201
P30101	Protein disulfide-isomerase A3 OS=Homo sapiens GN=PDIA3 PE=1 SV=4 - [PDIA3_HUMAN]	2.17807	0.999552	1.21705	0.880871	1.15386
O95716	Ras-related protein Rab-3D OS=Homo sapiens GN=RAB3D PE=1 SV=1 - [RAB3D_HUMAN]	1.79909	0.95836	0.972871	1.09809	0.934677
Q9Y5L4	Mitochondrial import inner membrane translocase subunit Tim13 OS=Homo sapiens GN=TIMM13 PE=1 SV=1 - [TIM13_HUMAN]	1.62153	0.855491	0.917318	0.98373	1.04464
Q9BRK5	45 kDa calcium-binding protein OS=Homo sapiens GN=SDF4 PE=1 SV=1 - [CAB45_HUMAN]	3.11469	1.60298	0.921041	1.16648	0.860668
Q59FL8	Epidermal growth factor receptor isoform a variant (Fragment) OS=Homo sapiens PE=1 SV=1 - [Q59FL8_HUMAN]	1.13392	0.991902	1.02981	0.995093	1.02981
P12235	ADP/ATP translocase 1 OS=Homo sapiens GN=SLC25A4 PE=1 SV=4 - [ADT1_HUMAN]	1.30984	0.937561	1.02112	0.971048	1.05173
P26641	Elongation factor 1-gamma OS=Homo sapiens GN=EEF1G PE=1 SV=3 - [EF1G_HUMAN]	3.89058	0.641161	1.33528	0.6215	1.39773
Q03135	Caveolin-1 OS=Homo sapiens GN=CAV1 PE=1 SV=4 - [CAV1_HUMAN]	1.61877	1.21781	0.870255	1.19228	0.826569
P13674-3	Isoform 3 of Prolyl 4-hydroxylase subunit alpha-1 OS=Homo sapiens GN=P4HA1 - [P4HA1_HUMAN]	1.5281	1.27068	1.13555	0.812658	1.20471
P26885	Peptidyl-prolyl cis-trans isomerase FKBP2 OS=Homo sapiens GN=FKBP2 PE=1 SV=2 - [FKBP2_HUMAN]	inf	1.08286	1.19315	0.914406	1.10035
D6R9P3	Heterogeneous nuclear ribonucleoprotein A/B OS=Homo sapiens GN=HNRNPAB PE=4 SV=1 - [D6R9P3_HUMAN]	3.0161	1.17844	0.468776	1.22967	0.784175
Q96AH8	Ras-related protein Rab-7b OS=Homo sapiens GN=RAB7B PE=2 SV=1 - [RAB7B_HUMAN]	5.39941	0.698113	0.644726	1.29322	0.720591
D3DVL7	Transforming growth factor beta regulator 4, isoform CRA_b OS=Homo sapiens GN=TBRG4 PE=4 SV=1 - [D3DVL7_HUMAN]	0.422869	0.411114	0	0.851765	1.15659
Q53H12	Acylglycerol kinase, mitochondrial OS=Homo sapiens GN=AGK PE=1 SV=2 - [AGK_HUMAN]	0.600452	0.890965	0.932028	0.873121	1.13375
B5BU01	Eukaryotic translation initiation factor 2 beta OS=Homo sapiens GN=EIF2S2 PE=2 SV=1 - [B5BU01_HUMAN]	100	0.154614	2.19341	1.07519	0.928887
Q9Y2S6	Translation machinery-associated protein 7 OS=Homo sapiens GN=TMA7 PE=1 SV=1 - [TMA7_HUMAN]	inf	0	0	0.819318	1.18217
A8K2T7	cDNA FLJ76780, highly similar to Homo sapiens epidermal growth factor receptor (erythroblastic leukemia viral (v-erb-b) oncogene homolog, avian) (EGFR), transcript variant 1, mRNA OS=Homo sapiens PE=2 SV=1 - [A8K2T7_HUMAN]	1	1	1	1	1
Q13011	Delta(3,5)-Delta(2,4)-dienoyl-CoA isomerase, mitochondrial OS=Homo sapiens GN=ECH1 PE=1 SV=2 - [ECH1_HUMAN]	1.7845	1.01123	0.767556	0.715175	1.28465
P09001	39S ribosomal protein L3, mitochondrial OS=Homo sapiens GN=MRPL3 PE=1 SV=1 - [RM03_HUMAN]	1.56456	0.671388	0.787283	0.688183	1.30946
P84085	ADP-ribosylation factor 5 OS=Homo sapiens GN=ARF5 PE=1 SV=2 - [ARF5_HUMAN]	1.85949	1.0154	0.889167	1.19476	0.802067
P18465	HLA class I histocompatibility antigen, B-57 alpha chain OS=Homo sapiens GN=HLA-B PE=1 SV=1 - [1B57_HUMAN]	3.35539	0.88303	0.629262	0.959065	1.0368
P18085	ADP-ribosylation factor 4 OS=Homo sapiens GN=ARF4 PE=1 SV=3 - [ARF4_HUMAN]	2.21923	0.809273	0.988131	1.22382	0.77184
P53007	Tricarboxylate transport protein, mitochondrial OS=Homo sapiens GN=SLC25A1 PE=1 SV=2 - [TXTP_HUMAN]	1.29013	0.741305	0.658879	1.10326	0.88984
B3KWD9	cDNA FLJ42834 fis, clone BRCAN2019002, highly similar to GTP:AMP phosphotransferase mitochondrial (EC 2.7.4.10) OS=Homo sapiens PE=2 SV=1 - [B3KWD9_HUMAN]	100	1.11815	0.651004	1.1562	0.836116
B4DG62	cDNA FLJ56506, highly similar to Hexokinase-1 (EC 2.7.1.1) OS=Homo sapiens PE=2 SV=1 - [B4DG62_HUMAN]	1.90731	0.423214	0.403538	1.10233	0.889083
O15533-2	Isoform 2 of Tapasin OS=Homo sapiens GN=TAPBP - [TPSN_HUMAN]. ER chaperone protein	4.41041	5.20111	0.275015	0.921647	1.06921
Q6PIU2	Neutral cholesterol ester hydrolase 1 OS=Homo sapiens GN=NCEH1 PE=1 SV=3 - [NCEH1_HUMAN]	2.13978	1.18139	1.31624	0.988849	0.99912
Q71UM5	40S ribosomal protein S27-like OS=Homo sapiens GN=RPS27L PE=1 SV=3 - [RS27L_HUMAN]	0	0.627757	0.97692	0.579399	1.4067
P24534	Elongation factor 1-beta OS=Homo sapiens GN=EEF1B2 PE=1 SV=3 - [EF1B_HUMAN]	3.1579	1.00534	1.68034	0.948821	1.03259
Q5VT79	Annexin A8-like protein 2 OS=Homo sapiens GN=ANXA8L2 PE=2 SV=1 - [AXA82_HUMAN]	1.70106	0.745683	0.63887	1.16974	0.811091
P13928	Annexin A8 OS=Homo sapiens GN=ANXA8 PE=1 SV=3 - [ANXA8_HUMAN]	1.70106	0.745683	0.63887	1.16974	0.811091
P62851	40S ribosomal protein S25 OS=Homo sapiens GN=RPS25 PE=1 SV=1 - [RS25_HUMAN]	1.77657	0.543284	0.297372	1.5187	0.461381
P17568	NADH dehydrogenase [ubiquinone] 1 beta subcomplex subunit 7 OS=Homo sapiens GN=NDUFB7 PE=1 SV=4 - [NDUB7_HUMAN]	0	1.65682	0.740262	1.2414	0.737203
P29692	Elongation factor 1-delta OS=Homo sapiens GN=EEF1D PE=1 SV=5 - [EF1D_HUMAN]	2.89525	0.992296	1.12903	0.859307	1.11929
P27144	Adenylate kinase 4, mitochondrial OS=Homo sapiens GN=AK4 PE=1 SV=1 - [KAD4_HUMAN]	0.413724	1.23144	0.430974	1.30309	0.673656
Q14257	Reticulocalbin-2 OS=Homo sapiens GN=RCN2 PE=1 SV=1 - [RCN2_HUMAN]	2.06935	0.802026	1.47093	0.602491	1.3736
P08238	Heat shock protein HSP 90-beta OS=Homo sapiens GN=HSP90AB1 PE=1 SV=4 - [HS90B_HUMAN]	1.52188	0.859575	1.12257	0.783014	1.19284
P49257	Protein ERGIC-53 OS=Homo sapiens GN=LMAN1 PE=1 SV=2 - [LMAN1_HUMAN]	2.11132	1.96098	0.902278	0.771797	1.20348
E9PB90	Hexokinase-2 OS=Homo sapiens GN=HK2 PE=3 SV=1 - [E9PB90_HUMAN]	1.4722	0.243002	0.277309	1.1297	0.84442
Q9BRR6-2	Isoform 2 of ADP-dependent glucokinase OS=Homo sapiens GN=ADPGK - [ADPGK_HUMAN]	1.32167	1.20142	0.856748	0.938301	1.0353
B4E240	cDNA FLJ58827, highly similar to UBX domain-containing protein 2 OS=Homo sapiens PE=2 SV=1 - [B4E240_HUMAN]	1.95278	7.79481	1.78102	1.1505	0.818584
P23528	Cofilin-1 OS=Homo sapiens GN=CFL1 PE=1 SV=3 - [COF1_HUMAN]	1.71941	0.699058	0.577578	1.08363	0.883376
P31040	Succinate dehydrogenase [ubiquinone] flavoprotein subunit, mitochondrial OS=Homo sapiens GN=SDHA PE=1 SV=2 - [DHSA_HUMAN]	1.79647	1.35039	0.85491	1.08008	0.886298
Q5JRX3	Presequence protease, mitochondrial OS=Homo sapiens GN=PITRM1 PE=1 SV=3 - [PREP_HUMAN]	1.35856	0.356079	0.314879	0.910308	1.05588
P09543-2	Isoform CNPI of 2',3'-cyclic-nucleotide 3'-phosphodiesterase OS=Homo sapiens GN=CNP - [CN37_HUMAN]	2.56288	0.958227	0.297746	1.05234	0.91321
P11021	78 kDa glucose-regulated protein OS=Homo sapiens GN=HSPA5 PE=1 SV=2 - [GRP78_HUMAN]	1.77433	1.0261	1.2611	0.81564	1.14803
B4DP21	Prostaglandin E synthase 3 OS=Homo sapiens GN=PTGES3 PE=2 SV=1 - [B4DP21_HUMAN]	1.04737	0.700459	1.15002	0.461436	1.49821
B3KQQ0	cDNA PSEC0007 fis, clone NT2RM1000634, highly similar to FK506-binding protein 9 (EC 5.2.1.8) OS=Homo sapiens PE=2 SV=1 - [B3KQQ0_HUMAN]	0.828606	0.836342	1.20581	0.851246	1.10658
Q9H936	Mitochondrial glutamate carrier 1 OS=Homo sapiens GN=SLC25A22 PE=1 SV=1 - [GHC1_HUMAN]	2.02757	0.75706	0.596227	1.16703	0.790481
Q9P035	Very-long-chain (3R)-3-hydroxyacyl-[acyl-carrier protein] dehydratase 3 OS=Homo sapiens GN=PTPLAD1 PE=1 SV=2 - [HACD3_HUMAN]	1.63952	1.29078	0.683149	1.07749	0.879603
P15289-2	Isoform 2 of Arylsulfatase A OS=Homo sapiens GN=ARSA - [ARSA_HUMAN]	inf	0.738221	0.670613	1.06398	0.883253
Q9BQB6-3	Isoform 3 of Vitamin K epoxide reductase complex subunit 1 OS=Homo sapiens GN=VKORC1 - [VKOR1_HUMAN]	1.99483	1.51518	0.753645	1.02374	0.918771
B3KPS3	cDNA FLJ32131 fis, clone PEBLM2000267, highly similar to Tubulin alpha-ubiquitous chain OS=Homo sapiens PE=2 SV=1 - [B3KPS3_HUMAN]	1.02942	0.810318	1.24917	0.864957	1.07675
Q53GA7	Tubulin alpha 6 variant (Fragment) OS=Homo sapiens PE=2 SV=1 - [Q53GA7_HUMAN]	1.02942	0.810318	1.24917	0.864957	1.07675
Q6YN16	Hydroxysteroid dehydrogenase-like protein 2 OS=Homo sapiens GN=HSDL2 PE=1 SV=1 - [HSDL2_HUMAN]	1.3787	1.82237	0	0.422309	1.51816
O00264	Membrane-associated progesterone receptor component 1 OS=Homo sapiens GN=PGRMC1 PE=1 SV=3 - [PGRC1_HUMAN]	1.7137	1.04428	1.11251	1.09917	0.840893
P13693	Translationally-controlled tumor protein OS=Homo sapiens GN=TPT1 PE=1 SV=1 - [TCTP_HUMAN]	1.46892	0.744458	0.883718	0.924207	1.01484
Q6YPB0	Endoplasmic reticulum DnaJ/PDI fusion protein 3 OS=Homo sapiens PE=4 SV=1 - [Q6YPB0_HUMAN]	1.59734	0.348406	1.5289	0	1.93752
P36551	Coproporphyrinogen-III oxidase, mitochondrial OS=Homo sapiens GN=CPOX PE=1 SV=3 - [HEM6_HUMAN]	1.55812	0.827937	0.984369	0.74658	1.18995
B2RDY9	Adenylyl cyclase-associated protein OS=Homo sapiens PE=2 SV=1 - [B2RDY9_HUMAN]	1.57475	0.853313	1.10533	0.749819	1.18398
O75396	Vesicle-trafficking protein SEC22b OS=Homo sapiens GN=SEC22B PE=1 SV=4 - [SC22B_HUMAN]	1.43051	0.719986	1.20924	0.7870748539inf86	1.1371
P12931	Proto-oncogene tyrosine-protein kinase Src OS=Homo sapiens GN=SRC PE=1 SV=3 - [SRC_HUMAN]	5.30017	0.606071	0.343655	1.51494	0.408649
Q9UEH5	24-kDa subunit of complex I (Fragment) OS=Homo sapiens GN=NDUFV2 PE=3 SV=1 - [Q9UEH5_HUMAN]	1.37094	1.02209	0	0.88418	1.03373
P13667	Protein disulfide-isomerase A4 OS=Homo sapiens GN=PDIA4 PE=1 SV=2 - [PDIA4_HUMAN]	1.80809	1.0349	1.32489	0.728345	1.1883
Q7Z518	NADH dehydrogenase OS=Homo sapiens PE=2 SV=1 - [Q7Z518_HUMAN]	1.2483	0.69528	0.898167	0.609735	1.30473
P63218	Guanine nucleotide-binding protein G(I)/G(S)/G(O) subunit gamma-5 OS=Homo sapiens GN=GNG5 PE=1 SV=3 - [GBG5_HUMAN]	inf	2.99089	0.310516	0.922729	0.991669
Q9UHL4	Dipeptidyl peptidase 2 OS=Homo sapiens GN=DPP7 PE=1 SV=3 - [DPP2_HUMAN]	100	0.941278	0.905255	0.826943	1.0851
P48735	Isocitrate dehydrogenase [NADP], mitochondrial OS=Homo sapiens GN=IDH2 PE=1 SV=2 - [IDHP_HUMAN]	0.912641	0.569623	0	0.80435	1.10558
Q96JB5	CDK5 regulatory subunit-associated protein 3 OS=Homo sapiens GN=CDK5RAP3 PE=1 SV=2 - [CK5P3_HUMAN]	3.14454	0	0	1.06457	0.844887
B4DVE7	Annexin OS=Homo sapiens GN=ANXA11 PE=2 SV=1 - [B4DVE7_HUMAN]	1.98097	0.831758	0.732829	1.10261	0.805783
Q6ICS0	Annexin (Fragment) OS=Homo sapiens GN=ANXA11 PE=2 SV=1 - [Q6ICS0_HUMAN]	1.98097	0.831758	0.732829	1.10261	0.805783
B4DP27	cDNA FLJ52153, highly similar to Transmembrane emp24 domain-containing protein 2 OS=Homo sapiens PE=2 SV=1 - [B4DP27_HUMAN]	1.19366	1.31567	1.03844	0.793582	1.11067
P47914	60S ribosomal protein L29 OS=Homo sapiens GN=RPL29 PE=1 SV=2 - [RL29_HUMAN]	1.56908	1.21865	0.316359	1.49737	0.406634
Q15738	Sterol-4-alpha-carboxylate 3-dehydrogenase, decarboxylating OS=Homo sapiens GN=NSDHL PE=1 SV=2 - [NSDHL_HUMAN]	1.26529	1.35152	0.848597	1.01865	0.881349
B2R6P3	cDNA, FLJ93047, highly similar to Homo sapiens matrix metallopeptidase 14 (membrane-inserted) (MMP14), mRNA OS=Homo sapiens PE=2 SV=1 - [B2R6P3_HUMAN]	2.41668	1.16889	1.14753	0.889538	1.01013
Q05DH1	Proteasome subunit alpha type (Fragment) OS=Homo sapiens GN=PSMA7 PE=2 SV=1 - [Q05DH1_HUMAN]	2.01252	0.935791	0.719099	0.701244	1.19295
B4DHT5	Acyl-CoA synthetase family member 2, mitochondrial OS=Homo sapiens GN=ACSF2 PE=2 SV=1 - [B4DHT5_HUMAN]	1.18963	0.780812	0.525784	0.74735	1.14564
Q8N5K1	CDGSH iron-sulfur domain-containing protein 2 OS=Homo sapiens GN=CISD2 PE=1 SV=1 - [CISD2_HUMAN]	2.42089	0.607269	0.179322	1.04613	0.846122
P07195	L-lactate dehydrogenase B chain OS=Homo sapiens GN=LDHB PE=1 SV=2 - [LDHB_HUMAN]	1.68343	0.993674	1.00111	0.902228	0.989604
Q08345-2	Isoform 2 of Epithelial discoidin domain-containing receptor 1 OS=Homo sapiens GN=DDR1 - [DDR1_HUMAN]	0	0.560866	0.893773	1.22612	0.664322
Q9HDC9	Adipocyte plasma membrane-associated protein OS=Homo sapiens GN=APMAP PE=1 SV=2 - [APMAP_HUMAN]	1.70964	1.16139	1.2511	0.705978	1.18421
P16435	NADPH--cytochrome P450 reductase OS=Homo sapiens GN=POR PE=1 SV=2 - [NCPR_HUMAN]	3.45628	1.54798	0.640786	0.953869	0.935894
B5BU38	Annexin OS=Homo sapiens GN=ANXA1 PE=2 SV=1 - [B5BU38_HUMAN]	0.821621	1.08777	0.918295	1.05653	0.831728
Q15165	Serum paraoxonase/arylesterase 2 OS=Homo sapiens GN=PON2 PE=1 SV=3 - [PON2_HUMAN]	1.79645	1.02838	0.831421	0.821503	1.06583
Q08380	Galectin-3-binding protein OS=Homo sapiens GN=LGALS3BP PE=1 SV=1 - [LG3BP_HUMAN]	1.45252	0.675855	1.79165	0.636338	1.24962
P07237	Protein disulfide-isomerase OS=Homo sapiens GN=P4HB PE=1 SV=3 - [PDIA1_HUMAN]	1.37212	0.788868	1.35175	0.642689	1.24217
P37802	Transgelin-2 OS=Homo sapiens GN=TAGLN2 PE=1 SV=3 - [TAGL2_HUMAN]	1.39943	0.817637	1.20981	0.921945	0.959111
P07203	Glutathione peroxidase 1 OS=Homo sapiens GN=GPX1 PE=1 SV=4 - [GPX1_HUMAN]	1.24384	1.2	0.634626	1.07736	0.803606
P11233	Ras-related protein Ral-A OS=Homo sapiens GN=RALA PE=1 SV=1 - [RALA_HUMAN]	2.11623	0.587492	0.870432	1.01523	0.864803
P05121	Plasminogen activator inhibitor 1 OS=Homo sapiens GN=SERPINE1 PE=1 SV=1 - [PAI1_HUMAN]	1.26038	0.899516	0.90721	0.904683	0.972493
P55809	Succinyl-CoA:3-ketoacid coenzyme A transferase 1, mitochondrial OS=Homo sapiens GN=OXCT1 PE=1 SV=1 - [SCOT1_HUMAN]	1.26869	0.863182	0.45696	1.34477	0.531324
H7BZJ3	Thioredoxin (Fragment) OS=Homo sapiens GN=PDIA3 PE=3 SV=1 - [H7BZJ3_HUMAN]	2.11268	1.13689	1.1781	0.806687	1.06929
Q16393	LFA-3 (Fragment) OS=Homo sapiens PE=2 SV=1 - [Q16393_HUMAN]	inf	0.888798	1.11911	0.959463	0.91336
A8K9B2	cDNA FLJ76725, highly similar to Homo sapiens L-2-hydroxyglutarate dehydrogenase (L2HGDH), mRNA OS=Homo sapiens PE=2 SV=1 - [A8K9B2_HUMAN]	1.33117	0.535423	0	0.823616	1.04778
B3KMV8	cDNA FLJ12766 fis, clone NT2RP2001520, highly similar to Calcium-binding mitochondrial carrier protein Aralar1 OS=Homo sapiens PE=2 SV=1 - [B3KMV8_HUMAN]	1.45112	0.920201	0.7435	0.762733	1.10861
Q09160	HLA class I histocompatibility antigen, A-80 alpha chain OS=Homo sapiens GN=HLA-A PE=1 SV=1 - [1A80_HUMAN]	100	1.24467	1.00272	1.02937	0.841625
Q9BV40	Vesicle-associated membrane protein 8 OS=Homo sapiens GN=VAMP8 PE=1 SV=1 - [VAMP8_HUMAN]	1.1016	1.85645	1.48567	0.446954	1.42255
P25788-2	Isoform 2 of Proteasome subunit alpha type-3 OS=Homo sapiens GN=PSMA3 - [PSA3_HUMAN]	1.74075	0	0.46931	1.03742	0.831451
P01130-4	Isoform 4 of Low-density lipoprotein receptor OS=Homo sapiens GN=LDLR - [LDLR_HUMAN]	1.80065	1.4692	0.999892	1.02651	0.841817
P11182	Lipoamide acyltransferase component of branched-chain alpha-keto acid dehydrogenase complex, mitochondrial OS=Homo sapiens GN=DBT PE=1 SV=3 - [ODB2_HUMAN]	0.947257	0.222561	0.3069	0.850162	1.01718
P80723	Brain acid soluble protein 1 OS=Homo sapiens GN=BASP1 PE=1 SV=2 - [BASP1_HUMAN]	1.50052	1.21458	0.911095	1.05966	0.807294
P12236	ADP/ATP translocase 3 OS=Homo sapiens GN=SLC25A6 PE=1 SV=4 - [ADT3_HUMAN]	1.51551	0.952572	0.984588	1.02347	0.841341
P55072	Transitional endoplasmic reticulum ATPase OS=Homo sapiens GN=VCP PE=1 SV=4 - [TERA_HUMAN]	1.44755	0.891633	0.969394	0.833431	1.02888
P07099	Epoxide hydrolase 1 OS=Homo sapiens GN=EPHX1 PE=1 SV=1 - [HYEP_HUMAN]	2.03141	0.477641	0.865802	0.530226	1.33155
O96008	Mitochondrial import receptor subunit TOM40 homolog OS=Homo sapiens GN=TOMM40 PE=1 SV=1 - [TOM40_HUMAN]	1.38663	0.813736	0.829088	1.05933	0.80141
Q9TPW6	MHC class I antigen OS=Homo sapiens GN=HLA-B PE=2 SV=1 - [Q9TPW6_HUMAN]	2.96189	0.822963	0.907967	0.917779	0.942468
Q9BPW8	Protein NipSnap homolog 1 OS=Homo sapiens GN=NIPSNAP1 PE=1 SV=1 - [NIPS1_HUMAN]	1.89402	1.19247	0.637324	1.04825	0.809479
A8K6V6	cDNA FLJ75883, highly similar to Homo sapiens glucosamine (N-acetyl)-6-sulfatase (Sanfilippo disease IIID) (GNS), mRNA OS=Homo sapiens PE=2 SV=1 - [A8K6V6_HUMAN]	1.93701	1.03538	1.09217	0.777063	1.07505
Q6UW63	KDEL motif-containing protein 1 OS=Homo sapiens GN=KDELC1 PE=1 SV=1 - [KDEL1_HUMAN]	0.430401	0.815191	0.648748	0.936579	0.913384
P05141	ADP/ATP translocase 2 OS=Homo sapiens GN=SLC25A5 PE=1 SV=7 - [ADT2_HUMAN]	1.57252	0.844364	0.933608	1.01711	0.83075
P27216	Annexin A13 OS=Homo sapiens GN=ANXA13 PE=1 SV=3 - [ANX13_HUMAN]	0	0.855935	0.843895	1.02819	0.819395
B7Z254	Protein disulfide-isomerase A6 OS=Homo sapiens GN=PDIA6 PE=2 SV=1 - [B7Z254_HUMAN]	1.84188	0.927245	1.14815	0.748076	1.09848
E5RHW4	Erlin-2 (Fragment) OS=Homo sapiens GN=ERLIN2 PE=4 SV=1 - [E5RHW4_HUMAN]. ER protein	2.51902	0.67375	0.763637	1.00742	0.838424
B4DUQ1	cDNA FLJ54552, highly similar to Heterogeneous nuclear ribonucleoprotein K OS=Homo sapiens PE=2 SV=1 - [B4DUQ1_HUMAN]	1.51507	0.4694	0.333126	1.13483	0.707861
Q8TEP9	FLJ00144 protein (Fragment) OS=Homo sapiens GN=FLJ00144 PE=2 SV=1 - [Q8TEP9_HUMAN]	2.29334	2.48728	0.660594	1.12714	0.710902
A8K6K8	cDNA FLJ77325 OS=Homo sapiens PE=2 SV=1 - [A8K6K8_HUMAN]	1.57478	1.13291	0.583256	1.19795	0.635547
P14854	Cytochrome c oxidase subunit 6B1 OS=Homo sapiens GN=COX6B1 PE=1 SV=2 - [CX6B1_HUMAN]	2.34752	1.12869	1.08499	0.762877	1.06996
O00148	ATP-dependent RNA helicase DDX39A OS=Homo sapiens GN=DDX39A PE=1 SV=2 - [DX39A_HUMAN]	1.65941	0.959238	0.536497	1.0378	0.792829
Q15907	Ras-related protein Rab-11B OS=Homo sapiens GN=RAB11B PE=1 SV=4 - [RB11B_HUMAN]	1.59593	0.86641	0.786757	0.943732	0.886312
Q15758	Neutral amino acid transporter B(0) OS=Homo sapiens GN=SLC1A5 PE=1 SV=2 - [AAAT_HUMAN]	1.55305	0.842354	0.95748	0.815538	1.01393
Q9UQC9	Calcium-activated chloride channel regulator 2 OS=Homo sapiens GN=CLCA2 PE=1 SV=2 - [CLCA2_HUMAN]	2.03782	0.928656	0.905177	0.999985	0.827435
P50552	Vasodilator-stimulated phosphoprotein OS=Homo sapiens GN=VASP PE=1 SV=3 - [VASP_HUMAN]	inf	0	1.02393	0.716522	1.1095
E9PIE4	Mitochondrial carrier homolog 2 (Fragment) OS=Homo sapiens GN=MTCH2 PE=3 SV=1 - [E9PIE4_HUMAN]	1.65136	1.28271	0.842659	0.698526	1.12647
P08758	Annexin A5 OS=Homo sapiens GN=ANXA5 PE=1 SV=2 - [ANXA5_HUMAN]	0.861411	1.04071	0.924152	1.03634	0.787998
B7ZMG8	Uncharacterized protein OS=Homo sapiens PE=4 SV=1 - [B7ZMG8_HUMAN]	0	0.563695	1.68112	1.73364	0.0903858
P00338	L-lactate dehydrogenase A chain OS=Homo sapiens GN=LDHA PE=1 SV=2 - [LDHA_HUMAN]	1.46358	0.967217	0.90991	0.835381	0.987999
I6L8B7	Fatty acid-binding protein, epidermal OS=Homo sapiens GN=FABP5 PE=4 SV=1 - [I6L8B7_HUMAN]	0	0.802499	0.543321	0.518636	1.3039
P61604	10 kDa heat shock protein, mitochondrial OS=Homo sapiens GN=HSPE1 PE=1 SV=2 - [CH10_HUMAN]	1.15802	1.05045	0.782637	0.762101	1.0563
Q9NS69	Mitochondrial import receptor subunit TOM22 homolog OS=Homo sapiens GN=TOMM22 PE=1 SV=3 - [TOM22_HUMAN]	1.51039	1.51057	0.973495	0.836844	0.980956
P68371	Tubulin beta-4B chain OS=Homo sapiens GN=TUBB4B PE=1 SV=1 - [TBB4B_HUMAN]	1.99138	0.677517	1.26656	0.715817	0.907925
P31947	14-3-3 protein sigma OS=Homo sapiens GN=SFN PE=1 SV=1 - [1433S_HUMAN]	1.49004	0.709282	1.28337	0.836985	0.97873
Q14108	Lysosome membrane protein 2 OS=Homo sapiens GN=SCARB2 PE=1 SV=2 - [SCRB2_HUMAN]	2.94038	0.588346	1.26368	1.06431	0.748714
B4E0E1	cDNA FLJ53442, highly similar to Poly (ADP-ribose) polymerase 1 (EC 2.4.2.30) OS=Homo sapiens PE=2 SV=1 - [B4E0E1_HUMAN]	2.27217	1.23483	0	1.32094	0.489269
B4DE70	cDNA FLJ52253, highly similar to Mus musculus syntaxin 3 (Stx3), transcript variant C, mRNA OS=Homo sapiens PE=2 SV=1 - [B4DE70_HUMAN]	inf	0	0	0.882544	0.927188
V5NXS2	MHC class I antigen (Fragment) OS=Homo sapiens GN=HLA-C PE=4 SV=1 - [V5NXS2_HUMAN]	3.75572	0.823193	2.29639	0.711957	1.09671
Q9NYU2-2	Isoform 2 of UDP-glucose:glycoprotein glucosyltransferase 1 OS=Homo sapiens GN=UGGT1 - [UGGG1_HUMAN]	2.05124	0.627681	0.910247	0.679273	1.12898
D3DUZ3	Interferon, gamma-inducible protein 16, isoform CRA_a OS=Homo sapiens GN=IFI16 PE=4 SV=1 - [D3DUZ3_HUMAN]	1.83214	1.1286	0.489279	1.09123	0.716026
B2R728	cDNA, FLJ93255, highly similar to Homo sapiens solute carrier family 7 (cationic amino acidtransporter, y+ system), member 1 (SLC7A1), mRNA OS=Homo sapiens PE=2 SV=1 - [B2R728_HUMAN]	0	0.744471	0.549666	0.987462	0.817918
A8MT72	Reticulon OS=Homo sapiens GN=RTN1 PE=4 SV=1 - [A8MT72_HUMAN]	inf	0.774103	1.34882	0.889491	0.915418
P55036	26S proteasome non-ATPase regulatory subunit 4 OS=Homo sapiens GN=PSMD4 PE=1 SV=1 - [PSMD4_HUMAN]	2.22085	0	0	1.09556	0.70711
Q8NBJ5	Procollagen galactosyltransferase 1 OS=Homo sapiens GN=COLGALT1 PE=1 SV=1 - [GT251_HUMAN]	1.17458	1.02364	1.06787	0.740398	1.0588
P08559-3	Isoform 3 of Pyruvate dehydrogenase E1 component subunit alpha, somatic form, mitochondrial OS=Homo sapiens GN=PDHA1 - [ODPA_HUMAN]	1.40224	0.261646	0.509277	0.581977	1.21536
Q16822	Phosphoenolpyruvate carboxykinase [GTP], mitochondrial OS=Homo sapiens GN=PCK2 PE=1 SV=3 - [PCKGM_HUMAN]	1.54276	0	0.448635	0.892904	0.904259
Q6IB91	PCK2 protein OS=Homo sapiens GN=PCK2 PE=2 SV=1 - [Q6IB91_HUMAN]	1.54276	0	0.448635	0.892904	0.904259
P43897	Elongation factor Ts, mitochondrial OS=Homo sapiens GN=TSFM PE=1 SV=2 - [EFTS_HUMAN]	1.09038	0.645093	0	0.446475	1.3475
Q6IAA8	Ragulator complex protein LAMTOR1 OS=Homo sapiens GN=LAMTOR1 PE=1 SV=2 - [LTOR1_HUMAN]	1.62438	1.29019	1.41144	0.957283	0.836644
P07437	Tubulin beta chain OS=Homo sapiens GN=TUBB PE=1 SV=2 - [TBB5_HUMAN]	1.965	0.685292	1.41523	0.6938	1.10003
Q5NDL2	EGF domain-specific O-linked N-acetylglucosamine transferase OS=Homo sapiens GN=EOGT PE=1 SV=1 - [EOGT_HUMAN]	2.1437	0.500619	1.10723	0.752899	1.02764
Q15125	3-beta-hydroxysteroid-Delta(8),Delta(7)-isomerase OS=Homo sapiens GN=EBP PE=1 SV=3 - [EBP_HUMAN]	inf	1.25073	0.859329	0.910323	0.868052
Q16787-1	Isoform 1 of Laminin subunit alpha-3 OS=Homo sapiens GN=LAMA3 - [LAMA3_HUMAN]	1.0436	0.935222	0.558369	0.578416	1.19719
Q8IXB1	DnaJ homolog subfamily C member 10 OS=Homo sapiens GN=DNAJC10 PE=1 SV=2 - [DJC10_HUMAN]	3.29769	0.567896	1.07656	0.589374	1.18596
P08582	Melanotransferrin OS=Homo sapiens GN=MFI2 PE=1 SV=2 - [TRFM_HUMAN]	inf	1.03304	2.55294	0.741679	1.03363
P13639	Elongation factor 2 OS=Homo sapiens GN=EEF2 PE=1 SV=4 - [EF2_HUMAN]	2.68769	0.827518	1.26665	0.680147	1.09445
F5GZS6	4F2 cell-surface antigen heavy chain OS=Homo sapiens GN=SLC3A2 PE=4 SV=1 - [F5GZS6_HUMAN]	1.61836	1.12569	0.918379	1.01256	0.755185
Q13838	Spliceosome RNA helicase DDX39B OS=Homo sapiens GN=DDX39B PE=1 SV=1 - [DX39B_HUMAN]	1.63795	0.843167	0.569617	1.00399	0.761806
B4DE67	cDNA FLJ57259, highly similar to Lysosomal acid lipase/cholesteryl esterhydrolase (EC 3.1.1.13) OS=Homo sapiens PE=2 SV=1 - [B4DE67_HUMAN]	1.40804	0.822476	0.873264	0.795115	0.970093
Q59H57	Fusion (Involved in t(12;16) in malignant liposarcoma) isoform a variant (Fragment) OS=Homo sapiens PE=2 SV=1 - [Q59H57_HUMAN]	2.95955	1.46567	0.670191	1.27022	0.492868
B2R6S9	cDNA, FLJ93097, highly similar to Homo sapiens low density lipoprotein receptor-related protein associated protein 1 (LRPAP1), mRNA OS=Homo sapiens PE=2 SV=1 - [B2R6S9_HUMAN]	1.42656	0.736772	1.5284	0.471197	1.29162
O14880	Microsomal glutathione S-transferase 3 OS=Homo sapiens GN=MGST3 PE=1 SV=1 - [MGST3_HUMAN]	2.86172	0.875411	0.45394	1.10499	0.656612
Q9BT09	Protein canopy homolog 3 OS=Homo sapiens GN=CNPY3 PE=1 SV=1 - [CNPY3_HUMAN]	1.02643	1.05814	1.26411	0.824472	0.936183
P27797	Calreticulin OS=Homo sapiens GN=CALR PE=1 SV=1 - [CALR_HUMAN]	1.53851	1.17897	1.29894	0.69555	1.06345
P04083	Annexin A1 OS=Homo sapiens GN=ANXA1 PE=1 SV=2 - [ANXA1_HUMAN]	0.821621	1.05805	0.882458	0.947845	0.810737
Q9H9B4	Sideroflexin-1 OS=Homo sapiens GN=SFXN1 PE=1 SV=4 - [SFXN1_HUMAN]	1.59428	0.982077	0.956709	0.871814	0.886198
Q7L2E3-3	Isoform 3 of Putative ATP-dependent RNA helicase DHX30 OS=Homo sapiens GN=DHX30 - [DHX30_HUMAN]	1.41	0	0	0.873519	0.882854
P12429	Annexin A3 OS=Homo sapiens GN=ANXA3 PE=1 SV=3 - [ANXA3_HUMAN]	2.03335	0.915515	0.901973	0.837258	0.918901
P23284	Peptidyl-prolyl cis-trans isomerase B OS=Homo sapiens GN=PPIB PE=1 SV=2 - [PPIB_HUMAN]	2.37423	0.806695	1.0597	0.717966	1.03653
P50454	Serpin H1 OS=Homo sapiens GN=SERPINH1 PE=1 SV=2 - [SERPH_HUMAN]	1.42083	0.843439	1.21203	0.62222	1.13226
O15126	Secretory carrier-associated membrane protein 1 OS=Homo sapiens GN=SCAMP1 PE=1 SV=2 - [SCAM1_HUMAN]	100	1.42686	0.791246	0.910675	0.842497
B3KTP9	cDNA FLJ38578 fis, clone HCHON2007674, highly similar to NUCLEOLIN OS=Homo sapiens PE=2 SV=1 - [B3KTP9_HUMAN]	1.78193	0.617468	0.476521	1.27283	0.480177
Q9NQC3-2	Isoform 2 of Reticulon-4 OS=Homo sapiens GN=RTN4 - [RTN4_HUMAN]	1.69958	0.977598	0.908971	0.85131	0.9
Q63HM4	Putative uncharacterized protein DKFZp686P18250 OS=Homo sapiens GN=DKFZp686P18250 PE=2 SV=1 - [Q63HM4_HUMAN]	2.03098	1.26625	0.830013	1.04411	0.705867
P60866	40S ribosomal protein S20 OS=Homo sapiens GN=RPS20 PE=1 SV=1 - [RS20_HUMAN]	1.6753	0.550754	0.323153	1.38538	0.360935
Q5JQ44	Putative uncharacterized protein DKFZp547A0616 (Fragment) OS=Homo sapiens GN=DKFZp547A0616 PE=2 SV=1 - [Q5JQ44_HUMAN]	1.52796	0.897815	1.01361	0.684126	1.06068
B4DW02	cDNA FLJ55597, highly similar to Serum paraoxonase/arylesterase 2 (EC 3.1.1.2) OS=Homo sapiens PE=2 SV=1 - [B4DW02_HUMAN]	1.79645	1.22088	0.831421	0.674328	1.06583
P60953	Cell division control protein 42 homolog OS=Homo sapiens GN=CDC42 PE=1 SV=2 - [CDC42_HUMAN]	1.48739	0.613149	1.00162	0.881279	0.8575
B4DUI8	cDNA FLJ52761, highly similar to Actin, aortic smooth muscle OS=Homo sapiens PE=2 SV=1 - [B4DUI8_HUMAN]	2.09458	1.02167	0.913563	1.0897	0.648957
J3KMY5	Epididymal secretory protein E1 OS=Homo sapiens GN=NPC2 PE=4 SV=1 - [J3KMY5_HUMAN]	2.23961	0.942853	1.22703	0.819712	0.91705
P04632	Calpain small subunit 1 OS=Homo sapiens GN=CAPNS1 PE=1 SV=1 - [CPNS1_HUMAN]	2.1534	1.36004	1.10097	0.817005	0.918697
P49458	Signal recognition particle 9 kDa protein OS=Homo sapiens GN=SRP9 PE=1 SV=2 - [SRP09_HUMAN]	100	0.949842	0	0.835294inf44871	0.899024
P11717	Cation-independent mannose-6-phosphate receptor OS=Homo sapiens GN=IGF2R PE=1 SV=3 - [MPRI_HUMAN]	5.06431	0.233598	1.345	0.197891	1.53491
Q2M1N2	Laminin, gamma 2 OS=Homo sapiens GN=LAMC2 PE=2 SV=1 - [Q2M1N2_HUMAN]	1.41629	1.24207	1.14801	0.751862	0.980924
Q13753	Laminin subunit gamma-2 OS=Homo sapiens GN=LAMC2 PE=1 SV=2 - [LAMC2_HUMAN]	1.04098	1.24207	1.14801	0.751862	0.980924
B3KS71	cDNA FLJ35671 fis, clone SPLEN2018180, highly similar to Cartilage-associated protein OS=Homo sapiens PE=2 SV=1 - [B3KS71_HUMAN]	1.72342	1.84828	2.47771	0.70861	1.01931
Q14697	Neutral alpha-glucosidase AB OS=Homo sapiens GN=GANAB PE=1 SV=3 - [GANAB_HUMAN]	1.23106	0.775808	1.16551	0.591059	1.1364
Q14697-2	Isoform 2 of Neutral alpha-glucosidase AB OS=Homo sapiens GN=GANAB - [GANAB_HUMAN]	1.23106	0.775808	1.16551	0.591059	1.1364
P51648	Fatty aldehyde dehydrogenase OS=Homo sapiens GN=ALDH3A2 PE=1 SV=1 - [AL3A2_HUMAN]	1.78723	1.71763	0.962561	0.695514	1.0307
O60762	Dolichol-phosphate mannosyltransferase OS=Homo sapiens GN=DPM1 PE=1 SV=1 - [DPM1_HUMAN]	1.45774	0.910399	1.13018	1.03856	0.683429
Q16658	Fascin OS=Homo sapiens GN=FSCN1 PE=1 SV=3 - [FSCN1_HUMAN]	1.8828	0.308678	0.254213	0.83595	0.884036
Q9Y696	Chloride intracellular channel protein 4 OS=Homo sapiens GN=CLIC4 PE=1 SV=4 - [CLIC4_HUMAN]	2.21834	0.547966	0.22781	0.997595	0.722145
P06733	Alpha-enolase OS=Homo sapiens GN=ENO1 PE=1 SV=2 - [ENOA_HUMAN]	1.90556	0.607725	0.762431	0.864612	0.854425
Q9Y3U8	60S ribosomal protein L36 OS=Homo sapiens GN=RPL36 PE=1 SV=3 - [RL36_HUMAN]	1.68572	0.706402	0.470551	1.10431	0.614091
P83881	60S ribosomal protein L36a OS=Homo sapiens GN=RPL36A PE=1 SV=2 - [RL36A_HUMAN]	0	0.446515	0.453677	1.32444	0.392228
Q13751	Laminin subunit beta-3 OS=Homo sapiens GN=LAMB3 PE=1 SV=1 - [LAMB3_HUMAN]	1.15576	0.926472	0.891025	0.666423	1.04891
Q9Y639-1	Isoform 1 of Neuroplastin OS=Homo sapiens GN=NPTN - [NPTN_HUMAN]	4.30537	0.627503	1.17329	0.783132	0.92795
Q5JR08	Rho-related GTP-binding protein RhoC (Fragment) OS=Homo sapiens GN=RHOC PE=3 SV=1 - [Q5JR08_HUMAN]	1.79987	0.958304	0.795799	0.853345	0.857702
P80303	Nucleobindin-2 OS=Homo sapiens GN=NUCB2 PE=1 SV=2 - [NUCB2_HUMAN]	4.02816	0.984446	1.2353	0.740593	0.969997
Q53Z63	5'-nucleotidase OS=Homo sapiens GN=NT5E PE=2 SV=1 - [Q53Z63_HUMAN]	1.3367	0.662241	1.41621	0.674441	1.03605
B3KQF5	cDNA FLJ90381 fis, clone NT2RP2005035, highly similar to Calumenin OS=Homo sapiens PE=2 SV=1 - [B3KQF5_HUMAN]	2.06618	0.86469	1.43182	0.622681	1.08747
B3KNG6	cDNA FLJ14554 fis, clone NT2RM2001839, highly similar to Calumenin OS=Homo sapiens PE=2 SV=1 - [B3KNG6_HUMAN]	2.06618	0.86469	1.43182	0.622681	1.08747
P23246	Splicing factor, proline- and glutamine-rich OS=Homo sapiens GN=SFPQ PE=1 SV=2 - [SFPQ_HUMAN]	1.74083	0	0	1.7inf707225081	0
A8K769	cDNA FLJ77721, highly similar to Homo sapiens secretory carrier membrane protein 2 (SCAMP2), mRNA OS=Homo sapiens PE=2 SV=1 - [A8K769_HUMAN]	100	0.798689	0.858388	0.925911	0.782069
A6QKW0	SHINC3 OS=Homo sapiens GN=SHINC3 PE=2 SV=1 - [A6QKW0_HUMAN]	1.40419	0.61046	0.903278	0.786851	0.915319
P09211	Glutathione S-transferase P OS=Homo sapiens GN=GSTP1 PE=1 SV=2 - [GSTP1_HUMAN]	1.25524	0.605764	0.582611	0.899893	0.799532
O75955	Flotillin-1 OS=Homo sapiens GN=FLOT1 PE=1 SV=3 - [FLOT1_HUMAN]	1.63806	1.01434	0.970506	0.898521	0.799908
B4DJQ5	cDNA FLJ59211, highly similar to Glucosidase 2 subunit beta OS=Homo sapiens PE=2 SV=1 - [B4DJQ5_HUMAN]	1.23282	1.06451	1.28668	0.688286	1.00969
P55145	Mesencephalic astrocyte-derived neurotrophic factor OS=Homo sapiens GN=MANF PE=1 SV=3 - [MANF_HUMAN]	2.20875	1.21288	1.56413	0.646982	1.04987
P14618	Pyruvate kinase PKM OS=Homo sapiens GN=PKM PE=1 SV=4 - [KPYM_HUMAN]	1.28773	0.69748	0.996802	0.706403	0.990276
P51970	NADH dehydrogenase [ubiquinone] 1 alpha subcomplex subunit 8 OS=Homo sapiens GN=NDUFA8 PE=1 SV=3 - [NDUA8_HUMAN]	2.08513	0.699996	0.892785	0.810423	0.885551
P47755	F-actin-capping protein subunit alpha-2 OS=Homo sapiens GN=CAPZA2 PE=1 SV=3 - [CAZA2_HUMAN]	0.59345	0.511338	0.625	1.29492	0.398593
B4DT77	Annexin OS=Homo sapiens GN=ANXA7 PE=2 SV=1 - [B4DT77_HUMAN]	1.98128	0.817749	0.688231	0.949737	0.742362
Q06830	Peroxiredoxin-1 OS=Homo sapiens GN=PRDX1 PE=1 SV=1 - [PRDX1_HUMAN]	2.60283	1.00611	0.862405	0.820932	0.868792
P62834	Ras-related protein Rap-1A OS=Homo sapiens GN=RAP1A PE=1 SV=1 - [RAP1A_HUMAN]	1.1763	0.55769	0.614878	1.01961	0.669812
O43615	Mitochondrial import inner membrane translocase subunit TIM44 OS=Homo sapiens GN=TIMM44 PE=1 SV=2 - [TIM44_HUMAN]	1.37361	0.362032	0.914468	0.836417	0.851959
P61224-3	Isoform 3 of Ras-related protein Rap-1b OS=Homo sapiens GN=RAP1B - [RAP1B_HUMAN]	1.18617	0.672956	0.661631	0.926764	0.75978
P61981	14-3-3 protein gamma OS=Homo sapiens GN=YWHAG PE=1 SV=2 - [1433G_HUMAN]	1.48115	0.628584	1.23737	0.774213	0.907022
Q96JJ7	Protein disulfide-isomerase TMX3 OS=Homo sapiens GN=TMX3 PE=1 SV=2 - [TMX3_HUMAN]	2.30101	0.866717	1.21471	0.625764	1.05482
Q29RF7	Sister chromatid cohesion protein PDS5 homolog A OS=Homo sapiens GN=PDS5A PE=1 SV=1 - [PDS5A_HUMAN]	1.71762	0.617328	0.743071	0.800356	0.879874
Q9P273	Teneurin-3 OS=Homo sapiens GN=TENM3 PE=2 SV=3 - [TEN3_HUMAN]	100	1.30763	0.396827	1.21755	0.461692
Q969H8	UPF0556 protein C19orf10 OS=Homo sapiens GN=C19orf10 PE=1 SV=1 - [CS010_HUMAN]	0.0540183	1.01394	1.80089	0.409326	1.26971
Q9BZG1-2	Isoform 2 of Ras-related protein Rab-34 OS=Homo sapiens GN=RAB34 - [RAB34_HUMAN]	1.26066	0.863622	0.559512	0.913204	0.763617
P31946-2	Isoform Short of 14-3-3 protein beta/alpha OS=Homo sapiens GN=YWHAB - [1433B_HUMAN]	1.48805	0.628584	1.22965	0.774213	0.901364
O95197-3	Isoform 3 of Reticulon-3 OS=Homo sapiens GN=RTN3 - [RTN3_HUMAN]	3.60222	1.28557	0.822987	1.01447	0.657108
P07204	Thrombomodulin OS=Homo sapiens GN=THBD PE=1 SV=2 - [TRBM_HUMAN]	2.47018	0.57368	0.742388	1.06457	0.605906
S4R3N1	Protein HSPE1-MOB4 OS=Homo sapiens GN=HSPE1-MOB4 PE=3 SV=1 - [S4R3N1_HUMAN]	0.950458	1.1604	0.499318	0.351102	1.31776
P25786	Proteasome subunit alpha type-1 OS=Homo sapiens GN=PSMA1 PE=1 SV=1 - [PSA1_HUMAN]	6.10964	0.657212	0.690457	0.604765	1.06309
Q9BTI6	FLOT2 protein OS=Homo sapiens GN=FLOT2 PE=2 SV=1 - [Q9BTI6_HUMAN]	1.34264	1.08239	0.509554	1.05874	0.607735
O15173	Membrane-associated progesterone receptor component 2 OS=Homo sapiens GN=PGRMC2 PE=1 SV=1 - [PGRC2_HUMAN]	1.82278	0.966386	0.990581	0.996706	0.669414
P63104	14-3-3 protein zeta/delta OS=Homo sapiens GN=YWHAZ PE=1 SV=1 - [1433Z_HUMAN]	1.37964	0.733147	1.14893	0.773421	0.891096
P61586	Transforming protein RhoA OS=Homo sapiens GN=RHOA PE=1 SV=1 - [RHOA_HUMAN]	1.90223	0.958304	0.655092	0.892181	0.771884
P09525	Annexin A4 OS=Homo sapiens GN=ANXA4 PE=1 SV=4 - [ANXA4_HUMAN]	1.79442	0.949839	0.891782	0.844215	0.817038
Q6YHK3	CD109 antigen OS=Homo sapiens GN=CD109 PE=1 SV=2 - [CD109_HUMAN]	4.69153	0.767874	1.0391	0.584052	1.07579
P62081	40S ribosomal protein S7 OS=Homo sapiens GN=RPS7 PE=1 SV=1 - [RS7_HUMAN]	2.70596	0.275228	0.416006	1.22918	0.430385
P62258	14-3-3 protein epsilon OS=Homo sapiens GN=YWHAE PE=1 SV=1 - [1433E_HUMAN]	1.53176	0.632075	1.19876	0.774213	0.885161
Q9NVS2	28S ribosomal protein S18a, mitochondrial OS=Homo sapiens GN=MRPS18A PE=1 SV=1 - [RT18A_HUMAN]	2.69952	0	0	1.13592	0.521792
Q13162	Peroxiredoxin-4 OS=Homo sapiens GN=PRDX4 PE=1 SV=1 - [PRDX4_HUMAN]	1.75649	1.22366	1.28184	0.704131	0.953393
O95757	Heat shock 70 kDa protein 4L OS=Homo sapiens GN=HSPA4L PE=1 SV=3 - [HS74L_HUMAN]	0.79041	0.404774	0.53928	0.820871	0.833944
P28070	Proteasome subunit beta type-4 OS=Homo sapiens GN=PSMB4 PE=1 SV=4 - [PSB4_HUMAN]	2.6592	0.659712	0.88765	0.524809	1.12989
O00469	Procollagen-lysine,2-oxoglutarate 5-dioxygenase 2 OS=Homo sapiens GN=PLOD2 PE=1 SV=2 - [PLOD2_HUMAN]	2.65239	1.27449	1.25868	0.494145	1.16006
Q13637	Ras-related protein Rab-32 OS=Homo sapiens GN=RAB32 PE=1 SV=3 - [RAB32_HUMAN]	1.48953	0.813199	1.00032	0.740553	0.91327
P27348	14-3-3 protein theta OS=Homo sapiens GN=YWHAQ PE=1 SV=1 - [1433T_HUMAN]	1.44683	0.632918	1.19621	0.774213	0.876851
Q86TY5	Galectin OS=Homo sapiens PE=2 SV=1 - [Q86TY5_HUMAN]	1.85857	1.69916	1.7609	0.775231	0.875361
U6BQQ4	MHC class I antigen (Fragment) OS=Homo sapiens GN=HLA-B PE=4 SV=1 - [U6BQQ4_HUMAN]	6.52049	0.754354	1.02511	0.785	0.864489
P62861	40S ribosomal protein S30 OS=Homo sapiens GN=FAU PE=1 SV=1 - [RS30_HUMAN]	100	0.235496	0.351906	0.925194	0.72391
Q9NP84	Tumor necrosis factor receptor superfamily member 12A OS=Homo sapiens GN=TNFRSF12A PE=1 SV=1 - [TNR12_HUMAN]	inf	1.00942	0.978618	0.889049	0.759287
A6Q0R3	MHC class I antigen (Fragment) OS=Homo sapiens GN=HLA-C PE=3 SV=1 - [A6Q0R3_HUMAN]	2.97795	1.4838	0.988574	0.802496	0.844347
O14979-3	Isoform 3 of Heterogeneous nuclear ribonucleoprotein D-like OS=Homo sapiens GN=HNRNPDL - [HNRDL_HUMAN]	2.91375	0.670844	0.368799	1.041633inf84902	0.603848
U6EFV3	MHC class I antigen (Fragment) OS=Homo sapiens GN=HLA-B PE=4 SV=1 - [U6EFV3_HUMAN]	5.54133	0.797223	0.602218	0.843894	0.800921
P17301	Integrin alpha-2 OS=Homo sapiens GN=ITGA2 PE=1 SV=1 - [ITA2_HUMAN]	1.7246	1.0551	0.930773	0.918793	0.723601
P68032	Actin, alpha cardiac muscle 1 OS=Homo sapiens GN=ACTC1 PE=1 SV=1 - [ACTC_HUMAN]	2.09458	1.07402	1.02602	0.9038	0.73688
A8K1C7	cDNA FLJ75179, highly similar to Homo sapiens leucine rich repeat containing 8 family, member A, mRNA OS=Homo sapiens PE=2 SV=1 - [A8K1C7_HUMAN]	0.787623	0.300558	0.17339	1.3587	0.278651
Q96FZ7	Charged multivesicular body protein 6 OS=Homo sapiens GN=CHMP6 PE=1 SV=3 - [CHMP6_HUMAN]	2.18001	0.909986	0.948123	0.788588	0.846022
Q96BR5	Cytochrome c oxidase assembly factor 7 OS=Homo sapiens GN=COA7 PE=1 SV=2 - [COA7_HUMAN]	100	1.15766	0.547301	0.918201	0.713385
P05387	60S acidic ribosomal protein P2 OS=Homo sapiens GN=RPLP2 PE=1 SV=1 - [RLA2_HUMAN]	1.86734	1.13989	0.622266	1.00906	0.620327
Q9NWU5	39S ribosomal protein L22, mitochondrial OS=Homo sapiens GN=MRPL22 PE=1 SV=1 - [RM22_HUMAN]	1.95413	0.793612	0.412534	0.620666	1.00862
Q08722	Leukocyte surface antigen CD47 OS=Homo sapiens GN=CD47 PE=1 SV=1 - [CD47_HUMAN]	0.444686	0.790845	0.901715	0.882826	0.745103
B7ZAH9	cDNA, FLJ79193, highly similar to Beta-1,4-galactosyltransferase 1 (EC 2.4.1.-) OS=Homo sapiens PE=2 SV=1 - [B7ZAH9_HUMAN]	2.60772	0.907854	1.15574	0.513383	1.11045
Q96FQ6	Protein S100-A16 OS=Homo sapiens GN=S100A16 PE=1 SV=1 - [S10AG_HUMAN]	1.55313	0.757133	0.916388	0.853312	0.766862
Q02978	Mitochondrial 2-oxoglutarate/malate carrier protein OS=Homo sapiens GN=SLC25A11 PE=1 SV=3 - [M2OM_HUMAN]	1.21775	0.577054	0.796292	0.857279	0.760061
P62745	Rho-related GTP-binding protein RhoB OS=Homo sapiens GN=RHOB PE=1 SV=1 - [RHOB_HUMAN]	1.95875	0.559188	0.894778	0.755073	0.8622
P04406	Glyceraldehyde-3-phosphate dehydrogenase OS=Homo sapiens GN=GAPDH PE=1 SV=3 - [G3P_HUMAN]	0.784517	0.825795	0.876982	0.745931	0.87079
Q9Y2B0	Protein canopy homolog 2 OS=Homo sapiens GN=CNPY2 PE=1 SV=1 - [CNPY2_HUMAN]	2.62021	0.988923	2.19582	0.545589	1.07008
E7ESP4	Integrin alpha-2 OS=Homo sapiens GN=ITGA2 PE=3 SV=1 - [E7ESP4_HUMAN]	1.74007	1.09819	0.888175	0.881306	0.733712
P01116-2	Isoform 2B of GTPase KRas OS=Homo sapiens GN=KRAS - [RASK_HUMAN]	3.45834	0.328255	0.834015	0.778159	0.836599
O60487	Myelin protein zero-like protein 2 OS=Homo sapiens GN=MPZL2 PE=1 SV=1 - [MPZL2_HUMAN]	100	0.562638	0	0.90757	0.705936
P11234	Ras-related protein Ral-B OS=Homo sapiens GN=RALB PE=1 SV=1 - [RALB_HUMAN]	2.16826	0.505414	0.708717	1.06347	0.547221
P23229-4	Isoform Alpha-6X2A of Integrin alpha-6 OS=Homo sapiens GN=ITGA6 - [ITA6_HUMAN]	1.92153	0.91005	0.760684	1.02509	0.584424
Q99829	Copine-1 OS=Homo sapiens GN=CPNE1 PE=1 SV=1 - [CPNE1_HUMAN]	2.39002	1.36081	0.673487	0.8402	0.765547
Q6FG43	FLOT2 protein OS=Homo sapiens GN=FLOT2 PE=2 SV=1 - [Q6FG43_HUMAN]	1.34264	1.03663	0.901865	0.926643	0.677444
B4DY23	cDNA FLJ61188, highly similar to Basigin OS=Homo sapiens PE=2 SV=1 - [B4DY23_HUMAN]	1.51417	0.901557	0.834868	0.810161	0.793892
Q9BS26	Endoplasmic reticulum resident protein 44 OS=Homo sapiens GN=ERP44 PE=1 SV=1 - [ERP44_HUMAN]	1.37221	0.927859	1.09072	0.543083	1.05886
P09758	Tumor-associated calcium signal transducer 2 OS=Homo sapiens GN=TACSTD2 PE=1 SV=3 - [TACD2_HUMAN]	7.05114	0.793964	0.93648	0.820058	0.780603
B2RBR4	cDNA, FLJ95644, highly similar to Homo sapiens solute carrier family 20 (phosphate transporter), member 2 (SLC20A2), mRNA OS=Homo sapiens PE=2 SV=1 - [B2RBR4_HUMAN]	100	0.860355	0.823295	1.10533	0.492234
D6RG19	Ribosomal protein L37 OS=Homo sapiens GN=RPL37 PE=3 SV=1 - [D6RG19_HUMAN]	inf	0	0	0.955642	0.639351
P08133	Annexin A6 OS=Homo sapiens GN=ANXA6 PE=1 SV=3 - [ANXA6_HUMAN]	1.33421	0.861678	0.879867	0.828084	0.765178
A6NN80	Annexin OS=Homo sapiens GN=ANXA6 PE=3 SV=3 - [A6NN80_HUMAN]	1.33421	0.861678	0.879867	0.828084	0.765178
P04075	Fructose-bisphosphate aldolase A OS=Homo sapiens GN=ALDOA PE=1 SV=2 - [ALDOA_HUMAN]	12.3691	0.767692	1.00138	0.598088	0.994117
B4E1G1	Derlin-1 OS=Homo sapiens GN=DERL1 PE=2 SV=1 - [B4E1G1_HUMAN]	2.76082	0.897422	1.12708	1.11539	0.471257
Q86UP2	Kinectin OS=Homo sapiens GN=KTN1 PE=1 SV=1 - [KTN1_HUMAN]. ER protein	3.08429	0.631762	0.754301	0.707027	0.878104
P05556	Integrin beta-1 OS=Homo sapiens GN=ITGB1 PE=1 SV=2 - [ITB1_HUMAN]	1.63648	1.0027	1.02545	0.800481	0.784517
B4DG42	cDNA FLJ53753, highly similar to Myeloid-associated differentiation marker OS=Homo sapiens PE=2 SV=1 - [B4DG42_HUMAN]	2.9458	0.807512	1.00441	0.81722	0.765143
H0Y7A7	Calmodulin (Fragment) OS=Homo sapiens GN=CALM2 PE=4 SV=1 - [H0Y7A7_HUMAN]	100	0.616023	0.950617	0.780824	0.801493
P52272-2	Isoform 2 of Heterogeneous nuclear ribonucleoprotein M OS=Homo sapiens GN=HNRNPM - [HNRPM_HUMAN]	2.30618	0.304963	0.475644	0.831021	0.748735
B4DU58	cDNA FLJ51488, highly similar to Macrophage capping protein OS=Homo sapiens PE=2 SV=1 - [B4DU58_HUMAN]	3.22538	1.32209	0.846947	0.851857	0.727781
P84157-2	Isoform 2 of Matrix-remodeling-associated protein 7 OS=Homo sapiens GN=MXRA7 - [MXRA7_HUMAN]	1.77805	1.8312	0.660142	1.02783	0.551323
O43670-2	Isoform 2 of Zinc finger protein 207 OS=Homo sapiens GN=ZNF207 - [ZN207_HUMAN]	100	0	0	1.57315	0
P13010	X-ray repair cross-complementing protein 5 OS=Homo sapiens GN=XRCC5 PE=1 SV=3 - [XRCC5_HUMAN]	2.2727	0.439656	0.863368	0.600635	0.970392
P36952	Serpin B5 OS=Homo sapiens GN=SERPINB5 PE=1 SV=2 - [SPB5_HUMAN]	1.77861	0.475136	0.896087	0.573462	0.99375
P29966	Myristoylated alanine-rich C-kinase substrate OS=Homo sapiens GN=MARCKS PE=1 SV=4 - [MARCS_HUMAN]	0	0.96522	0.866793	0.815615	0.748524
B7Z5V6	cDNA FLJ57046, highly similar to Lysosomal alpha-glucosidase (EC 3.2.1.20) OS=Homo sapiens PE=2 SV=1 - [B7Z5V6_HUMAN]	0.0856752	0.80399	0.929799	0.949849	0.613593
P62847-2	Isoform 2 of 40S ribosomal protein S24 OS=Homo sapiens GN=RPS24 - [RS24_HUMAN]	3.03176	0.239511	0.229038	1.27532	0.287608
O75131	Copine-3 OS=Homo sapiens GN=CPNE3 PE=1 SV=1 - [CPNE3_HUMAN]	2.40803	0.772856	0.600303	0.921697	0.640904
Q27J81-2	Isoform 2 of Inverted formin-2 OS=Homo sapiens GN=INF2 - [INF2_HUMAN]	2.34327	0.584644	0.47196	0.982239	0.578676
P63000	Ras-related C3 botulinum toxin substrate 1 OS=Homo sapiens GN=RAC1 PE=1 SV=1 - [RAC1_HUMAN]	1.9757	0.700976	0.902667	0.85272	0.707744
P15529-7	Isoform L of Membrane cofactor protein OS=Homo sapiens GN=CD46 - [MCP_HUMAN]	0	0.832504	0.660374	0.862627	0.697809
B4DE27	cDNA FLJ58765, highly similar to Neutral amino acid transporter B(0) OS=Homo sapiens PE=2 SV=1 - [B4DE27_HUMAN]	1.12862	0.781263	1.9109	0.551567	1.00884
P05023	Sodium/potassium-transporting ATPase subunit alpha-1 OS=Homo sapiens GN=ATP1A1 PE=1 SV=1 - [AT1A1_HUMAN]	1.72768	1.04321	0.895414	0.805829	0.751105
B7Z3V1	cDNA FLJ60077, highly similar to Sodium/potassium-transporting ATPase alpha-1 chain (EC 3.6.3.9) (Fragment) OS=Homo sapiens PE=2 SV=1 - [B7Z3V1_HUMAN]	1.72768	1.04321	0.895414	0.805829	0.751105
P62826	GTP-binding nuclear protein Ran OS=Homo sapiens GN=RAN PE=1 SV=3 - [RAN_HUMAN]	1.16006	0.728117	0.684417	0.576779	0.979614
P15153	Ras-related C3 botulinum toxin substrate 2 OS=Homo sapiens GN=RAC2 PE=1 SV=1 - [RAC2_HUMAN]	1.86565	0.736957	1.29847	0.730838	0.825334
Q31612	HLA class I histocompatibility antigen, B-73 alpha chain OS=Homo sapiens GN=HLA-B PE=1 SV=1 - [1B73_HUMAN]	6.26418	1.78743	1.02145	0.695559	0.860418
P42677	40S ribosomal protein S27 OS=Homo sapiens GN=RPS27 PE=1 SV=3 - [RS27_HUMAN]	1.60304	0.478088	0.587275	0.653502	0.902403
P27482	Calmodulin-like protein 3 OS=Homo sapiens GN=CALML3 PE=1 SV=2 - [CALL3_HUMAN]	12.8388	0.489202	0.832285	0.547734	1.00704
B4DJ65	Major prion protein OS=Homo sapiens PE=2 SV=1 - [B4DJ65_HUMAN]	3.34331	1.34147	1.96514	0.843658	0.710962
U3KQJ1	Polymerase delta-interacting protein 2 OS=Homo sapiens GN=POLDIP2 PE=4 SV=1 - [U3KQJ1_HUMAN]	2.15165	0.67387	0.755208	0.736876	0.817494
Q99653	Calcineurin B homologous protein 1 OS=Homo sapiens GN=CHP1 PE=1 SV=3 - [CHP1_HUMAN]	1.74127	0.622817	0.760304	0.883622	0.67021
Q95604	HLA class I histocompatibility antigen, Cw-17 alpha chain OS=Homo sapiens GN=HLA-C PE=1 SV=1 - [1C17_HUMAN]	5.18308	1.44323	0.929457	0.678803	0.872033
Q562R1	Beta-actin-like protein 2 OS=Homo sapiens GN=ACTBL2 PE=1 SV=2 - [ACTBL_HUMAN]	1.74158	0.801282	0.987886	0.935539	0.614941
P04899	Guanine nucleotide-binding protein G(i) subunit alpha-2 OS=Homo sapiens GN=GNAI2 PE=1 SV=3 - [GNAI2_HUMAN]	1.39243	0.977981	0.761168	0.816567	0.73297
Q9BWM7	Sideroflexin-3 OS=Homo sapiens GN=SFXN3 PE=1 SV=2 - [SFXN3_HUMAN]	1.98396	0.666987	0.853288	1.01077	0.538479
Q9BUF5	Tubulin beta-6 chain OS=Homo sapiens GN=TUBB6 PE=1 SV=1 - [TBB6_HUMAN]	1.55583	0.796698	1.31833	0.511281	1.0342
Q14696	LDLR chaperone MESD OS=Homo sapiens GN=MESDC2 PE=1 SV=2 - [MESD_HUMAN]	1.48877	1.04823	1.11607	0.502965	1.03509
Q14847	LIM and SH3 domain protein 1 OS=Homo sapiens GN=LASP1 PE=1 SV=2 - [LASP1_HUMAN]	2.77098	0	0.606824	0.930728	0.60056
P62760	Visinin-like protein 1 OS=Homo sapiens GN=VSNL1 PE=1 SV=2 - [VISL1_HUMAN]	2.75587	0.995847	1.8	0.296452	1.23171
Q9GZP8-2	Isoform 2 of Immortalization up-regulated protein OS=Homo sapiens GN=IMUP - [IMUP_HUMAN]	0.320558	0.662499	0.632687	0.791426	0.736351
O43399-2	Isoform 2 of Tumor protein D54 OS=Homo sapiens GN=TPD52L2 - [TPD54_HUMAN]	1.67236	0.484884	0.771376	0.550036	0.974251
Q15365	Poly(rC)-binding protein 1 OS=Homo sapiens GN=PCBP1 PE=1 SV=2 - [PCBP1_HUMAN]	1.93166	0.539134	0.729408	0.936455	0.583906
A8K9J7	Histone H2B OS=Homo sapiens PE=2 SV=1 - [A8K9J7_HUMAN]	2.14538	0.369856	1.49887	0.494367	1.02564
P53999	Activated RNA polymerase II transcriptional coactivator p15 OS=Homo sapiens GN=SUB1 PE=1 SV=3 - [TCP4_HUMAN]	100	0.912666	0.285895	0.80576	0.711583
Q8NHH9	Atlastin-2 OS=Homo sapiens GN=ATL2 PE=1 SV=2 - [ATLA2_HUMAN]. ER protein	4.25866	2.49225	1.05925	0.551673	0.962993
P63096	Guanine nucleotide-binding protein G(i) subunit alpha-1 OS=Homo sapiens GN=GNAI1 PE=1 SV=2 - [GNAI1_HUMAN]	1.50179	0.886978	0.789742	0.777503	0.735053
Q59FM5	Guanine nucleotide-binding protein G, alpha subunit variant (Fragment) OS=Homo sapiens PE=2 SV=1 - [Q59FM5_HUMAN]	1.88774	1.43362	0.808705	0.827873	0.682977
P49207	60S ribosomal protein L34 OS=Homo sapiens GN=RPL34 PE=1 SV=3 - [RL34_HUMAN]	0	0.252387	0.0839151	1.21318	0.297493
B4E0H8	cDNA FLJ60385, highly similar to Integrin alpha-3 OS=Homo sapiens PE=2 SV=1 - [B4E0H8_HUMAN]	1.45507	0.737704	0.832163	0.862722	0.647017
P0CG39	POTE ankyrin domain family member J OS=Homo sapiens GN=POTEJ PE=3 SV=1 - [POTEJ_HUMAN]	1.63144	1.03997	1.07186	0.75452	0.752429
L0R5C4	Alternative protein POTEM OS=Homo sapiens GN=POTEM PE=3 SV=1 - [L0R5C4_HUMAN]	1.08946	1.03997	1.07186	0.75452	0.752429
Q12846	Syntaxin-4 OS=Homo sapiens GN=STX4 PE=1 SV=2 - [STX4_HUMAN]	2.9768	0.31445	0.283592	0.967907	0.537728
P46783	40S ribosomal protein S10 OS=Homo sapiens GN=RPS10 PE=1 SV=1 - [RS10_HUMAN]	2.94827	0.488012	0.195309	1.15879	0.346298
B4DNM8	cDNA FLJ53395, highly similar to Prolyl 3-hydroxylase 1 (EC 1.14.11.7) OS=Homo sapiens PE=2 SV=1 - [B4DNM8_HUMAN]	1.77037	1.1797	1.30403	0.580266	0.924752
P47895	Aldehyde dehydrogenase family 1 member A3 OS=Homo sapiens GN=ALDH1A3 PE=1 SV=2 - [AL1A3_HUMAN]	1.42373	0.57928	0.779941	0.417417	1.08436
P63261	Actin, cytoplasmic 2 OS=Homo sapiens GN=ACTG1 PE=1 SV=1 - [ACTG_HUMAN]	1.59879	1.13182	0.907877	0.849267	0.652211
B4DW52	cDNA FLJ55253, highly similar to Actin, cytoplasmic 1 OS=Homo sapiens PE=2 SV=1 - [B4DW52_HUMAN]	1.59879	1.13182	0.907877	0.849267	0.652211
P00558	Phosphoglycerate kinase 1 OS=Homo sapiens GN=PGK1 PE=1 SV=3 - [PGK1_HUMAN]	1.64235	0.90761	0.803008	0.758171	0.740704
Q8WVC2	40S ribosomal protein S21 OS=Homo sapiens GN=RPS21 PE=3 SV=1 - [Q8WVC2_HUMAN]	8.57364	0.550789	0.314485	0.81287	0.685775
Q9H488	GDP-fucose protein O-fucosyltransferase 1 OS=Homo sapiens GN=POFUT1 PE=1 SV=1 - [OFUT1_HUMAN]	2.37283	0.368075	0.738398	0.507673	0.989414
Q9UBI6	Guanine nucleotide-binding protein G(I)/G(S)/G(O) subunit gamma-12 OS=Homo sapiens GN=GNG12 PE=1 SV=3 - [GBG12_HUMAN]	2.34992	1.10148	0.891433	0.722518	0.768667
O15144	Actin-related protein 2/3 complex subunit 2 OS=Homo sapiens GN=ARPC2 PE=1 SV=1 - [ARPC2_HUMAN]	4.09514	1.08791	1.31318	0.754486	0.73561
F5H867	4F2 cell-surface antigen heavy chain (Fragment) OS=Homo sapiens GN=SLC3A2 PE=4 SV=1 - [F5H867_HUMAN]	1.34288	0.820973	0.911173	0.791557	0.696639
Q9BTV4	Transmembrane protein 43 OS=Homo sapiens GN=TMEM43 PE=1 SV=1 - [TMM43_HUMAN]	1.63265	1.27279	0.796042	0.594444	0.893545
A5YM53	ITGAV protein OS=Homo sapiens GN=ITGAV PE=2 SV=1 - [A5YM53_HUMAN]	1.2525	0.753364	0.825911	0.906038	0.58142inf531982
P08754	Guanine nucleotide-binding protein G(k) subunit alpha OS=Homo sapiens GN=GNAI3 PE=1 SV=3 - [GNAI3_HUMAN]	1.40777	0.886978	0.775281	0.777503	0.709856
Q05682-5	Isoform 5 of Caldesmon OS=Homo sapiens GN=CALD1 - [CALD1_HUMAN]	100	0.929852	1.07993	1.02152	0.465194
P50148	Guanine nucleotide-binding protein G(q) subunit alpha OS=Homo sapiens GN=GNAQ PE=1 SV=4 - [GNAQ_HUMAN]	1.01728	1.40582	0.828892	0.786129	0.700026
B8ZZQ6	Thymosin alpha-1 OS=Homo sapiens GN=PTMA PE=4 SV=1 - [B8ZZQ6_HUMAN]	inf	0.713073	0.834836	1.01888	0.466642
Q9H2H9	Sodium-coupled neutral amino acid transporter 1 OS=Homo sapiens GN=SLC38A1 PE=1 SV=1 - [S38A1_HUMAN]	0	0.774406	0	0.613473	0.868677
P05026-2	Isoform 2 of Sodium/potassium-transporting ATPase subunit beta-1 OS=Homo sapiens GN=ATP1B1 - [AT1B1_HUMAN]	2.4221	1.17871	0.705802	0.892117	0.582847
H0YNP5	Annexin (Fragment) OS=Homo sapiens GN=ANXA2 PE=3 SV=1 - [H0YNP5_HUMAN]	0.737114	1.10924	0.983089	0.893337	0.580176
Q562L9	Actin-like protein (Fragment) OS=Homo sapiens GN=ACT PE=3 SV=1 - [Q562L9_HUMAN]	1.38739	1.15989	0.904783	0.83433	0.638186
P63092-2	Isoform Gnas-2 of Guanine nucleotide-binding protein G(s) subunit alpha isoforms short OS=Homo sapiens GN=GNAS - [GNAS2_HUMAN]	1.44214	0.842704	0.806187	0.755366	0.716159
P63092	Guanine nucleotide-binding protein G(s) subunit alpha isoforms short OS=Homo sapiens GN=GNAS PE=1 SV=1 - [GNAS2_HUMAN]	1.44214	0.842704	0.806187	0.755366	0.716159
Q01650	Large neutral amino acids transporter small subunit 1 OS=Homo sapiens GN=SLC7A5 PE=1 SV=2 - [LAT1_HUMAN]	1.83015	1.08853	0.862172	0.759428	0.711628
O00299	Chloride intracellular channel protein 1 OS=Homo sapiens GN=CLIC1 PE=1 SV=4 - [CLIC1_HUMAN]	1.39581	0.450674	0.489558	0.758944	0.708851
F5H5I6	G-rich sequence factor 1 OS=Homo sapiens GN=GRSF1 PE=4 SV=1 - [F5H5I6_HUMAN]	1.18945	0.906092	0.934265	0.641809	0.817814
Q96HE7	ERO1-like protein alpha OS=Homo sapiens GN=ERO1L PE=1 SV=2 - [ERO1A_HUMAN]	2.01838	1.15893	1.19778	0.651026	0.807923
P20290-2	Isoform 2 of Transcription factor BTF3 OS=Homo sapiens GN=BTF3 - [BTF3_HUMAN]	2.97356	0.730899	0.322706	0.622286	0.836051
A7UNU5	Mutant electron-transferring flavoprotein dehydrogenase OS=Homo sapiens GN=ETFDH PE=2 SV=1 - [A7UNU5_HUMAN]	1.24039	0.657785	0.489793	0.474567	0.980399inf852083
Q658S9	Putative uncharacterized protein DKFZp666I134 (Fragment) OS=Homo sapiens GN=DKFZp666I134 PE=2 SV=1 - [Q658S9_HUMAN]	1.82148	0.732768	1.15275	0.349357	1.1053
O00767	Acyl-CoA desaturase OS=Homo sapiens GN=SCD PE=1 SV=2 - [ACOD_HUMAN]	0.529549	0.760031	1.15933	0.247183	1.20484
P30508	HLA class I histocompatibility antigen, Cw-12 alpha chain OS=Homo sapiens GN=HLA-C PE=2 SV=2 - [1C12_HUMAN]	3.4942	1.12804	0.88802	0.612615	0.839037
Q9NW15	Anoctamin-10 OS=Homo sapiens GN=ANO10 PE=1 SV=2 - [ANO10_HUMAN]	0.564011	0.704194	0.850673	0.450628	1.00017
P57729	Ras-related protein Rab-38 OS=Homo sapiens GN=RAB38 PE=1 SV=1 - [RAB38_HUMAN]	1.25491	0.670506	0.8862	0.585549	0.863673
Q15293	Reticulocalbin-1 OS=Homo sapiens GN=RCN1 PE=1 SV=1 - [RCN1_HUMAN]	2.06382	0.894409	1.69456	0.378678	1.06848
P26599	Polypyrimidine tract-binding protein 1 OS=Homo sapiens GN=PTBP1 PE=1 SV=1 - [PTBP1_HUMAN]	1.03736	0.0972826	0.361815	0.861151	0.573443
P07355	Annexin A2 OS=Homo sapiens GN=ANXA2 PE=1 SV=2 - [ANXA2_HUMAN]	1.92697	1.26292	0.966881	0.832855	0.600803
P26038	Moesin OS=Homo sapiens GN=MSN PE=1 SV=3 - [MOES_HUMAN]	1.32713	0.52825	0.426097	0.872405	0.559597
H0YA96	Heterogeneous nuclear ribonucleoprotein D0 (Fragment) OS=Homo sapiens GN=HNRNPD PE=4 SV=1 - [H0YA96_HUMAN]	2.85869	0.409045	0.296045	0.891389	0.540502
P31949	Protein S100-A11 OS=Homo sapiens GN=S100A11 PE=1 SV=2 - [S10AB_HUMAN]	1.17164	0.59143	0.751473	0.757497	0.673745
P15311	Ezrin OS=Homo sapiens GN=EZR PE=1 SV=4 - [EZRI_HUMAN]	1.40314	0.52825	0.426097	0.872405	0.558305
P35241	Radixin OS=Homo sapiens GN=RDX PE=1 SV=1 - [RADI_HUMAN]	1.30125	0.52825	0.426097	0.872405	0.558305
Q8NGA1	Olfactory receptor 1M1 OS=Homo sapiens GN=OR1M1 PE=2 SV=1 - [OR1M1_HUMAN]	100	1.11273	1.26831	0.0638768	1.36589
O76031	ATP-dependent Clp protease ATP-binding subunit clpX-like, mitochondrial OS=Homo sapiens GN=CLPX PE=1 SV=2 - [CLPX_HUMAN]	0.906206	0.393384	0.222424	0.381969	1.03998
P84157	Matrix-remodeling-associated protein 7 OS=Homo sapiens GN=MXRA7 PE=1 SV=1 - [MXRA7_HUMAN]	3.03641	1.38597	0.763583	0.781267	0.635723
P54709	Sodium/potassium-transporting ATPase subunit beta-3 OS=Homo sapiens GN=ATP1B3 PE=1 SV=1 - [AT1B3_HUMAN]	2.66899	0.922348	0.827052	0.704265	0.712066
Q06323	Proteasome activator complex subunit 1 OS=Homo sapiens GN=PSME1 PE=1 SV=1 - [PSME1_HUMAN]	inf	0.667655	1.19053	0.469444	0.946159
M0R0F0	40S ribosomal protein S5 (Fragment) OS=Homo sapiens GN=RPS5 PE=3 SV=1 - [M0R0F0_HUMAN]	1.37306	0.277018	0.213382	1.04448	0.369443
B7Z6B3	cDNA FLJ53094, highly similar to Receptor expression-enhancing protein 5 OS=Homo sapiens PE=2 SV=1 - [B7Z6B3_HUMAN]	2.12363	0.763192	1.13457	0.417183	0.994828
C9J4Z3	60S ribosomal protein L37a OS=Homo sapiens GN=RPL37A PE=4 SV=1 - [C9J4Z3_HUMAN]	2.45276	0.679228	0.177273	1.1315	0.275718
P05198	Eukaryotic translation initiation factor 2 subunit 1 OS=Homo sapiens GN=EIF2S1 PE=1 SV=3 - [IF2A_HUMAN]	3.49767	0.868541	0.753853	0.701293	0.703008
P10316	HLA class I histocompatibility antigen, A-69 alpha chain OS=Homo sapiens GN=HLA-A PE=1 SV=2 - [1A69_HUMAN]	2.57083	1.27368	0.988574	0.559307	0.844347
Q8NBJ7	Sulfatase-modifying factor 2 OS=Homo sapiens GN=SUMF2 PE=1 SV=2 - [SUMF2_HUMAN]	2.1879	0.807013	1.03005	0.456275	0.945589
O15427	Monocarboxylate transporter 4 OS=Homo sapiens GN=SLC16A3 PE=1 SV=1 - [MOT4_HUMAN]	1.34707	1.06792	1.34217	0.747194	0.653642
B4DX43	cDNA FLJ52980, highly similar to CD166 antigen OS=Homo sapiens PE=2 SV=1 - [B4DX43_HUMAN]	1.24126	0.722211	0.823592	0.726073	0.671395
P60174-1	Isoform 2 of Triosephosphate isomerase OS=Homo sapiens GN=TPI1 - [TPIS_HUMAN]	1.13393	0.654417	0.561946	0.555261	0.840861
Q8TC12	Retinol dehydrogenase 11 OS=Homo sapiens GN=RDH11 PE=1 SV=2 - [RDH11_HUMAN]	1.21437	0.703729	0	0.839682	0.555794
B6DUD5	MHC class I antigen OS=Homo sapiens GN=HLA-B PE=3 SV=1 - [B6DUD5_HUMAN]	3.17973	0.841643	0.724119	0.561286	0.832205
P62917	60S ribosomal protein L8 OS=Homo sapiens GN=RPL8 PE=1 SV=2 - [RL8_HUMAN]	1.74532	0.703821	0.225019	1.01308	0.379942
A8K6H1	cDNA FLJ76662, highly similar to Homo sapiens type 1 tumor necrosis factor receptor shedding aminopeptidase regulator, mRNA OS=Homo sapiens PE=2 SV=1 - [A8K6H1_HUMAN]	1.69241	0.759445	1.11763	0.446427	0.946064
E9PEE8	Integrin beta OS=Homo sapiens GN=ITGB6 PE=3 SV=1 - [E9PEE8_HUMAN]	0.682544	0.994429	0.839938	0.766545	0.618842
P61247	40S ribosomal protein S3a OS=Homo sapiens GN=RPS3A PE=1 SV=2 - [RS3A_HUMAN]	1.63052	0.541302	0.236538	0.977089	0.40677
P01111	GTPase NRas OS=Homo sapiens GN=NRAS PE=1 SV=1 - [RASN_HUMAN]	3.06175	0.398602	0.834015	0.561443	0.822396
D3DUV3	Alpha-2-macroglobulin-like 1, isoform CRA_b OS=Homo sapiens GN=A2ML1 PE=4 SV=1 - [D3DUV3_HUMAN]	1.40419	1.37349	1.11219	0.426251	0.955326
A8K7F6	cDNA FLJ78244, highly similar to Homo sapiens eukaryotic translation initiation factor 4A, isoform 1 (EIF4A1), mRNA OS=Homo sapiens PE=2 SV=1 - [A8K7F6_HUMAN]	2.20431	0.699506	0.957023	0.646988	0.732681
Q15847	Adipogenesis regulatory factor OS=Homo sapiens GN=ADIRF PE=1 SV=1 - [ADIRF_HUMAN]	1.43326	0.934174	0.808892	0.752395	0.626052
D3YTB1	60S ribosomal protein L32 (Fragment) OS=Homo sapiens GN=RPL32 PE=4 SV=1 - [D3YTB1_HUMAN]	1.6624	0.83126	0.375194	0.911334	0.467038
P62753	40S ribosomal protein S6 OS=Homo sapiens GN=RPS6 PE=1 SV=1 - [RS6_HUMAN]	2.62881	0.608117	0.165425	1.02032	0.354059
P32926	Desmoglein-3 OS=Homo sapiens GN=DSG3 PE=1 SV=2 - [DSG3_HUMAN]	3.29701	5.99397	2.08096	0.613373	0.760808
C9J9K3	40S ribosomal protein SA (Fragment) OS=Homo sapiens GN=RPSA PE=3 SV=1 - [C9J9K3_HUMAN]	1.587	0.579591	0.293359	0.955190inf59158	0.416511
Q4QQP8	PTGFRN protein (Fragment) OS=Homo sapiens GN=PTGFRN PE=2 SV=1 - [Q4QQP8_HUMAN]	1.10686	0.808958	0.609895	0.796914	0.574185
Q9P2B2	Prostaglandin F2 receptor negative regulator OS=Homo sapiens GN=PTGFRN PE=1 SV=2 - [FPRP_HUMAN]	1.10686	0.808958	0.609895	0.796914	0.574185
P46779	60S ribosomal protein L28 OS=Homo sapiens GN=RPL28 PE=1 SV=3 - [RL28_HUMAN]	0	0.475345	0.397865	0.656538	0.711938
Q9UEL4	Putative uncharacterized protein (Fragment) OS=Homo sapiens PE=2 SV=1 - [Q9UEL4_HUMAN]	100	0.922331	0.707364	0.863393	0.501836
P53621	Coatomer subunit alpha OS=Homo sapiens GN=COPA PE=1 SV=2 - [COPA_HUMAN]	1.31158	0.95872	1.0396	0.592985	0.770091
P63241	Eukaryotic translation initiation factor 5A-1 OS=Homo sapiens GN=EIF5A PE=1 SV=2 - [IF5A1_HUMAN]	3.3093	0.970549	0.869005	0.645523	0.717016
P01112	GTPase HRas OS=Homo sapiens GN=HRAS PE=1 SV=1 - [RASH_HUMAN]	2.55143	0.371689	0.994381	0.402951	0.956156
P62841	40S ribosomal protein S15 OS=Homo sapiens GN=RPS15 PE=1 SV=2 - [RS15_HUMAN]	1.07521	0.828036	0.50111	0.86624	0.492593
P10301	Ras-related protein R-Ras OS=Homo sapiens GN=RRAS PE=1 SV=1 - [RRAS_HUMAN]	2.36304	0.980997	0.996501	0.34342	1.01434
B4DE36	Glucose-6-phosphate isomerase OS=Homo sapiens PE=2 SV=1 - [B4DE36_HUMAN]	2.14398	0.887502	0.848045	0.423114	0.933953
P62701	40S ribosomal protein S4, X isoform OS=Homo sapiens GN=RPS4X PE=1 SV=2 - [RS4X_HUMAN]	5.48936	0.361628	0.261947	0.992587	0.363672
P62906	60S ribosomal protein L10a OS=Homo sapiens GN=RPL10A PE=1 SV=2 - [RL10A_HUMAN]	1.71132	0.640962	0.126629	0.983379	0.372849
A0AVL1	ADAM9 protein OS=Homo sapiens GN=ADAM9 PE=2 SV=1 - [A0AVL1_HUMAN]	2.24452	1.01107	0.923387	0.675572	0.680224
P39019	40S ribosomal protein S19 OS=Homo sapiens GN=RPS19 PE=1 SV=2 - [RS19_HUMAN]	2.09626	0.49359	0.279447	1.00707	0.346662
O75369-2	Isoform 2 of Filamin-B OS=Homo sapiens GN=FLNB - [FLNB_HUMAN]	4.17637	1.08182	1.37683	0.740202	0.610305
Q9BTQ7	Similar to ribosomal protein L23 (Fragment) OS=Homo sapiens PE=2 SV=1 - [Q9BTQ7_HUMAN]	1.8925	0.586043	0.213904	1.04808	0.301538
B2R769	cDNA, FLJ93308, highly similar to Homo sapiens leukocyte-derived arginine aminopeptidase (LRAP), mRNA OS=Homo sapiens PE=2 SV=1 - [B2R769_HUMAN]	1.76246	1.05884	1.49053	0.377727	0.968749
B7Z6M1	Plastin-3 OS=Homo sapiens GN=PLS3 PE=2 SV=1 - [B7Z6M1_HUMAN]	1.85731	0.324474	0.448048	0.712811	0.63207
P04792	Heat shock protein beta-1 OS=Homo sapiens GN=HSPB1 PE=1 SV=2 - [HSPB1_HUMAN]	1.56183	0.44987	1.08094	0.769339	0.574688
G3V192	Ferritin OS=Homo sapiens GN=FTH1 PE=3 SV=1 - [G3V192_HUMAN]	1.49244	0.515875	1.25402	0.454647	0.887474
Q9HCY8	Protein S100-A14 OS=Homo sapiens GN=S100A14 PE=1 SV=1 - [S10AE_HUMAN]	1.35541	1.07086	0.863098	0.687093	0.654173
P36578	60S ribosomal protein L4 OS=Homo sapiens GN=RPL4 PE=1 SV=5 - [RL4_HUMAN]	1.57067	0.43261	0.214471	1.02485	0.316398
Q8IVF2	Protein AHNAK2 OS=Homo sapiens GN=AHNAK2 PE=1 SV=2 - [AHNK2_HUMAN]	2.1724	0.677888	0.693861	0.804741	0.5345
B4DEA3	cDNA FLJ56531, highly similar to UV excision repair protein RAD23 homolog B OS=Homo sapiens PE=2 SV=1 - [B4DEA3_HUMAN]	inf	0.833011	1.08796	0.481072	0.855893
O14672	Disintegrin and metalloproteinase domain-containing protein 10 OS=Homo sapiens GN=ADAM10 PE=1 SV=1 - [ADA10_HUMAN]	1.68437	0.925194	0.445907	0.912756	0.423784
A8K2U0	Alpha-2-macroglobulin-like protein 1 OS=Homo sapiens GN=A2ML1 PE=1 SV=3 - [A2ML1_HUMAN]	1.47105	1.47493	1.11219	0.411152	0.924744
B4E2V5	Erythrocyte band 7 integral membrane protein OS=Homo sapiens GN=STOM PE=2 SV=1 - [B4E2V5_HUMAN]	1.73978	0.873236	1.41374	0.863877	0.47176
E9PKG1	Protein arginine N-methyltransferase 1 OS=Homo sapiens GN=PRMT1 PE=4 SV=1 - [E9PKG1_HUMAN]	3.56801	1.14086	0.86345	0.368529	0.961332
P05362	Intercellular adhesion molecule 1 OS=Homo sapiens GN=ICAM1 PE=1 SV=2 - [ICAM1_HUMAN]	1.31881	0.817146	0.609493	0.659745	0.668095
P57735	Ras-related protein Rab-25 OS=Homo sapiens GN=RAB25 PE=1 SV=2 - [RAB25_HUMAN]	0.688905	0.283482	0.506966	1.09327	0.233006
P32969	60S ribosomal protein L9 OS=Homo sapiens GN=RPL9 PE=1 SV=1 - [RL9_HUMAN]	1.93437	0.259732	0.28976	0.904851	0.420403
Q9Y5K5-2	Isoform 2 of Ubiquitin carboxyl-terminal hydrolase isozyme L5 OS=Homo sapiens GN=UCHL5 - [UCHL5_HUMAN]	0.447028	0.80983	1.10065	0.786413	0.530438
Q96AY3	Peptidyl-prolyl cis-trans isomerase FKBP10 OS=Homo sapiens GN=FKBP10 PE=1 SV=1 - [FKB10_HUMAN]	4.35906	0.821086	1.30461	0.309621	1.006
P07384	Calpain-1 catalytic subunit OS=Homo sapiens GN=CAPN1 PE=1 SV=1 - [CAN1_HUMAN]	2.37445	0.507977	1.04423	0.51322	0.800489
P25398	40S ribosomal protein S12 OS=Homo sapiens GN=RPS12 PE=1 SV=3 - [RS12_HUMAN]	1.29734	0.517692	0.212697	0.991603	0.320537
O43278	Kunitz-type protease inhibitor 1 OS=Homo sapiens GN=SPINT1 PE=1 SV=2 - [SPIT1_HUMAN]	0.381749	1.02189	1.17874	0.543315	0.765559
P62330	ADP-ribosylation factor 6 OS=Homo sapiens GN=ARF6 PE=1 SV=2 - [ARF6_HUMAN]	1.17558	0.676805	0.716192	0.782207	0.525884
Q14CN4-3	Isoform 3 of Keratin, type II cytoskeletal 72 OS=Homo sapiens GN=KRT72 - [K2C72_HUMAN]	0.290689	0.770726	0.343302	0.142032	1.1641
P16989	Y-box-binding protein 3 OS=Homo sapiens GN=YBX3 PE=1 SV=4 - [YBOX3_HUMAN]	4.72141	0.449867	0.309732	0.908863	0.39223
B4DPZ5	cDNA FLJ53495, highly similar to Polymerase I and transcript release factor OS=Homo sapiens PE=2 SV=1 - [B4DPZ5_HUMAN]	1.70104	0.801643	0.588176	0.737656	0.561836
Q9BW04-2	Isoform 2 of Specifically androgen-regulated gene protein OS=Homo sapiens GN=SARG - [SARG_HUMAN]	inf	0	0.898314	0.758525	0.540548
P23634-6	Isoform XB of Plasma membrane calcium-transporting ATPase 4 OS=Homo sapiens GN=ATP2B4 - [AT2B4_HUMAN]	1.99686	0.936902	0.762921	0.640976	0.656601
B7ZLD8	Integrin beta OS=Homo sapiens GN=ITGB4 PE=2 SV=1 - [B7ZLD8_HUMAN]	1.57303	0.751073	0.775674	0.773685	0.523677
Q13813	Spectrin alpha chain, non-erythrocytic 1 OS=Homo sapiens GN=SPTAN1 PE=1 SV=3 - [SPTN1_HUMAN]	2.31616	0.939578	0.67349	0.844247	0.451007
P60903	Protein S100-A10 OS=Homo sapiens GN=S100A10 PE=1 SV=2 - [S10AA_HUMAN]	1.80248	1.03301	1.05109	0.793875	0.501189
O60568	Procollagen-lysine,2-oxoglutarate 5-dioxygenase 3 OS=Homo sapiens GN=PLOD3 PE=1 SV=1 - [PLOD3_HUMAN]	0.84949	1.21714	0.88291	0.623197	0.669898
P46781	40S ribosomal protein S9 OS=Homo sapiens GN=RPS9 PE=1 SV=3 - [RS9_HUMAN]	1.8769	0.346057	0.307881	0.880905	0.410044
Q9BXK5	Bcl-2-like protein 13 OS=Homo sapiens GN=BCL2L13 PE=1 SV=1 - [B2L13_HUMAN]	0.832316	1.39903	0.49798	0.910301	0.374254
G3V0E8	Poly(RC) binding protein 2, isoform CRA_f OS=Homo sapiens GN=PCBP2 PE=4 SV=1 - [G3V0E8_HUMAN]	1.50517	0	0.583447	0.81144	0.468575
Q14512	Fibroblast growth factor-binding protein 1 OS=Homo sapiens GN=FGFBP1 PE=1 SV=1 - [FGFP1_HUMAN]	2.11256	0.0989839	0	1.27996	0
Q9Y394-2	Isoform 2 of Dehydrogenase/reductase SDR family member 7 OS=Homo sapiens GN=DHRS7 - [DHRS7_HUMAN]	1.39397	1.65966	1.33424	0.4562	0.822063
B4DF70	cDNA FLJ60461, highly similar to Peroxiredoxin-2 (EC 1.11.1.15) OS=Homo sapiens PE=2 SV=1 - [B4DF70_HUMAN]	1.90183	0.637116	0.959825	0.519264	0.757286
Q13740-2	Isoform 2 of CD166 antigen OS=Homo sapiens GN=ALCAM - [CD166_HUMAN]	1.12756	0.794505	0.832784	0.726977	0.548148
B4DP17	Cellular nucleic acid-binding protein OS=Homo sapiens GN=CNBP PE=2 SV=1 - [B4DP17_HUMAN]	inf	0.382715	0	0.924167	0.345859
Q04917	14-3-3 protein eta OS=Homo sapiens GN=YWHAH PE=1 SV=4 - [1433F_HUMAN]	1.42717	0.628584	0.671119	0.774213	0.491947
P26373	60S ribosomal protein L13 OS=Homo sapiens GN=RPL13 PE=1 SV=4 - [RL13_HUMAN]	2.7094	0.3831	0.147085	0.865524	0.400142
P09651-3	Isoform 2 of Heterogeneous nuclear ribonucleoprotein A1 OS=Homo sapiens GN=HNRNPA1 - [ROA1_HUMAN]	2.85401	0.268335	0.461647	0.665787	0.598034
Q09666	Neuroblast differentiation-associated protein AHNAK OS=Homo sapiens GN=AHNAK PE=1 SV=2 - [AHNK_HUMAN]	1.35381	1.14402	1.12823	0.755452	0.507885
P46777	60S ribosomal protein L5 OS=Homo sapiens GN=RPL5 PE=1 SV=3 - [RL5_HUMAN]	2.40261	0.520826	0.279073	0.858475	0.40233
B2R4D8	60S ribosomal protein L27 OS=Homo sapiens PE=2 SV=1 - [B2R4D8_HUMAN]	1.8538	0.498782	0.210999	0.899909	0.357716
J3QQT2	60S ribosomal protein L17 (Fragment) OS=Homo sapiens GN=RPL17 PE=3 SV=1 - [J3QQT2_HUMAN]	2.12205	0.446905	0.156786	0.909858	0.345672
P07996	Thrombospondin-1 OS=Homo sapiens GN=THBS1 PE=1 SV=2 - [TSP1_HUMAN]	1.32849	0.829601	0.82782	0.7184inf23550522	0.536824
P05120	Plasminogen activator inhibitor 2 OS=Homo sapiens GN=SERPINB2 PE=1 SV=2 - [PAI2_HUMAN]	6.96043	0.716923	1.19695	0.467029	0.786251
P17987	T-complex protein 1 subunit alpha OS=Homo sapiens GN=TCP1 PE=1 SV=1 - [TCPA_HUMAN]	3.62011	0.923647	1.08545	0.85133	0.401839
E5RIU6	Cyclin-dependent kinase 1 (Fragment) OS=Homo sapiens GN=CDK1 PE=4 SV=2 - [E5RIU6_HUMAN]	1.47527	0.57025	0.621942	0.637269	0.602166
P12004	Proliferating cell nuclear antigen OS=Homo sapiens GN=PCNA PE=1 SV=1 - [PCNA_HUMAN]	1.79688	2.1524	1.51738	0.596671	0.637042
P09382	Galectin-1 OS=Homo sapiens GN=LGALS1 PE=1 SV=2 - [LEG1_HUMAN]	2.40943	1.72647	1.45729	0.60777	0.625336
H7C2W9	60S ribosomal protein L31 (Fragment) OS=Homo sapiens GN=RPL31 PE=4 SV=1 - [H7C2W9_HUMAN]	6.58507	0.441297	0.281243	0.853788	0.378937
P62136	Serine/threonine-protein phosphatase PP1-alpha catalytic subunit OS=Homo sapiens GN=PPP1CA PE=1 SV=1 - [PP1A_HUMAN]	1.68649	0.935957	0.451388	0.741935	0.490779
P36873	Serine/threonine-protein phosphatase PP1-gamma catalytic subunit OS=Homo sapiens GN=PPP1CC PE=1 SV=1 - [PP1G_HUMAN]	1.56261	0.935957	0.34307	0.741935	0.490779
H7BYZ1	Teneurin-2 OS=Homo sapiens GN=TENM2 PE=4 SV=1 - [H7BYZ1_HUMAN]	1.55297	0.59361	0.378982	0.829003	0.40297
Q02878	60S ribosomal protein L6 OS=Homo sapiens GN=RPL6 PE=1 SV=3 - [RL6_HUMAN]	2.09066	0.511186	0.251099	0.87779	0.351584
O15511	Actin-related protein 2/3 complex subunit 5 OS=Homo sapiens GN=ARPC5 PE=1 SV=3 - [ARPC5_HUMAN]	100	1.31197	0.71674	0.688976	0.537781
P62241	40S ribosomal protein S8 OS=Homo sapiens GN=RPS8 PE=1 SV=2 - [RS8_HUMAN]	2.48462	0.466831	0.286085	0.861089	0.364607
P62277	40S ribosomal protein S13 OS=Homo sapiens GN=RPS13 PE=1 SV=2 - [RS13_HUMAN]	2.22155	0.360162	0.290773	0.832641	0.392605
Q5T7C4	High mobility group protein B1 OS=Homo sapiens GN=HMGB1 PE=4 SV=1 - [Q5T7C4_HUMAN]	2.51847	1.20885	0.219258	0.709271	0.513537
Q969G5	Protein kinase C delta-binding protein OS=Homo sapiens GN=PRKCDBP PE=1 SV=3 - [PRDBP_HUMAN]	1.61132	0.385402	0.425567	0.695196	0.526062
H3BM38	Synaptosomal-associated protein (Fragment) OS=Homo sapiens GN=SNAP23 PE=3 SV=1 - [H3BM38_HUMAN]	100	0.909415	0.984216	0.507146	0.713875
P30050	60S ribosomal protein L12 OS=Homo sapiens GN=RPL12 PE=1 SV=1 - [RL12_HUMAN]	2.3499	0.433553	0.189598	0.860212	0.358257
P61313	60S ribosomal protein L15 OS=Homo sapiens GN=RPL15 PE=1 SV=2 - [RL15_HUMAN]	2.41104	0.338919	0.200576	0.807986	0.409772
P13489	Ribonuclease inhibitor OS=Homo sapiens GN=RNH1 PE=1 SV=2 - [RINI_HUMAN]	1.5495	0	0	0.553125	0.660537
P61769	Beta-2-microglobulin OS=Homo sapiens GN=B2M PE=1 SV=1 - [B2MG_HUMAN]	0	3.42091	0.684743	0.657678	0.555622
O95881	Thioredoxin domain-containing protein 12 OS=Homo sapiens GN=TXNDC12 PE=1 SV=1 - [TXD12_HUMAN]	1.8763	0.71201	1.2213	0.374005	0.839067
P13726	Tissue factor OS=Homo sapiens GN=F3 PE=1 SV=1 - [TF_HUMAN]	2.79863	0.976767	1.09483	0.636208	0.575004
P62266	40S ribosomal protein S23 OS=Homo sapiens GN=RPS23 PE=1 SV=3 - [RS23_HUMAN]	3.54994	0.471895	0.485291	0.707087	0.500089
B2RA70	cDNA, FLJ94729, highly similar to Homo sapiens v-yes-1 Yamaguchi sarcoma viral oncogene homolog 1(YES1), mRNA OS=Homo sapiens PE=2 SV=1 - [B2RA70_HUMAN]	4.22599	0.653846	0.530229	0.746287	0.460283
P60660-2	Isoform Smooth muscle of Myosin light polypeptide 6 OS=Homo sapiens GN=MYL6 - [MYL6_HUMAN]	1.55333	0.710446	0.823524	0.562191	0.6443
Q7Z434	Mitochondrial antiviral-signaling protein OS=Homo sapiens GN=MAVS PE=1 SV=2 - [MAVS_HUMAN]	1.65676	0.836671	0	0	1.20584
P62750	60S ribosomal protein L23a OS=Homo sapiens GN=RPL23A PE=1 SV=1 - [RL23A_HUMAN]	2.49472	0.342988	0.241081	0.828893	0.376226
P29401	Transketolase OS=Homo sapiens GN=TKT PE=1 SV=3 - [TKT_HUMAN]	2.69542	0.590415	0.569415	0.50706	0.697329
B3KVN0	cDNA FLJ16785 fis, clone NT2RI2015342, highly similar to Solute carrier family 2, facilitated glucose transporter member 1 OS=Homo sapiens PE=2 SV=1 - [B3KVN0_HUMAN]	1.92412	0.884606	0.781843	0.609633	0.593491
B4DJ75	Serine/threonine-protein phosphatase OS=Homo sapiens PE=2 SV=1 - [B4DJ75_HUMAN]	3.9228	0.902555	0.431827	0.674901	0.524296
P62280	40S ribosomal protein S11 OS=Homo sapiens GN=RPS11 PE=1 SV=3 - [RS11_HUMAN]	1.05268	0.47221	0.271415	0.784016	0.411673
P10319	HLA class I histocompatibility antigen, B-58 alpha chain OS=Homo sapiens GN=HLA-B PE=1 SV=1 - [1B58_HUMAN]	3.45949	0.744852	0.230592	0.713502	0.481214
B4DLF0	cDNA FLJ50795, highly similar to Cadherin-3 OS=Homo sapiens PE=2 SV=1 - [B4DLF0_HUMAN] (p-cadherin)	1.20355	0.635863	0.699335	0.635264	0.55916
P62424	60S ribosomal protein L7a OS=Homo sapiens GN=RPL7A PE=1 SV=2 - [RL7A_HUMAN]	2.28724	0.49232	0.261845	0.806224	0.387106
A8K4Z4	cDNA FLJ75549, highly similar to Homo sapiens ribosomal protein, large, P0 (RPLP0), transcript variant 1, mRNA OS=Homo sapiens PE=2 SV=1 - [A8K4Z4_HUMAN]	2.21037	0.520184	0.178184	0.857518	0.334234
Q9H7Z7	Prostaglandin E synthase 2 OS=Homo sapiens GN=PTGES2 PE=1 SV=1 - [PGES2_HUMAN]	0.772226	0	0.635046	0.332967	0.8558
C9JXB8	60S ribosomal protein L24 OS=Homo sapiens GN=RPL24 PE=4 SV=1 - [C9JXB8_HUMAN]	2.0005	0.407342	0.265874	0.815437	0.367943
P62857	40S ribosomal protein S28 OS=Homo sapiens GN=RPS28 PE=1 SV=1 - [RS28_HUMAN]	4.29096	0.287812	0.652779	0.824227	0.358197
B2R7I9	cDNA, FLJ93464, highly similar to Homo sapiens RAB7, member RAS oncogene family-like 1 (RAB7L1), mRNA OS=Homo sapiens PE=2 SV=1 - [B2R7I9_HUMAN]	1.90996	1.62758	2.00299	0.277393	0.897624
A8K6A6	cDNA FLJ78619, highly similar to Homo sapiens melanoma cell adhesion molecule (MCAM), mRNA OS=Homo sapiens PE=2 SV=1 - [A8K6A6_HUMAN]	inf	0.56119	0.862514	0.588578	0.586299
P43121	Cell surface glycoprotein MUC18 OS=Homo sapiens GN=MCAM PE=1 SV=2 - [MUC18_HUMAN]	inf	0.56119	0.862514	0.588578	0.586299
P63244	Guanine nucleotide-binding protein subunit beta-2-like 1 OS=Homo sapiens GN=GNB2L1 PE=1 SV=3 - [GBLP_HUMAN]	2.2495	0.646415	0.20015	0.858863	0.315783
B4DVQ5	Eukaryotic translation initiation factor 3 subunit C OS=Homo sapiens GN=EIF3C PE=2 SV=1 - [B4DVQ5_HUMAN]	3.49237	0.774131	0.546096	0.659877	0.513775
Q96FS1	CTNND1 protein (Fragment) OS=Homo sapiens GN=CTNND1 PE=2 SV=2 - [Q96FS1_HUMAN]	0.953411	0.768047	0.677177	0.706265	0.466814
P23396	40S ribosomal protein S3 OS=Homo sapiens GN=RPS3 PE=1 SV=2 - [RS3_HUMAN]	2.41702	0.448325	0.304058	0.773204	0.397929
D6RGI3	Septin 11, isoform CRA_b OS=Homo sapiens GN=SEPT11 PE=3 SV=1 - [D6RGI3_HUMAN]	1.85285	0	0.409736	0.588327	0.582384
P35052	Glypican-1 OS=Homo sapiens GN=GPC1 PE=1 SV=2 - [GPC1_HUMAN]	2.80431	0.803732	0.540002	0.43345inf4415047	0.73474
P62913-2	Isoform 2 of 60S ribosomal protein L11 OS=Homo sapiens GN=RPL11 - [RL11_HUMAN]	1.97325	0.332192	0.162471	0.763999	0.399263
P62269	40S ribosomal protein S18 OS=Homo sapiens GN=RPS18 PE=1 SV=3 - [RS18_HUMAN]	2.20909	0.318504	0.200771	0.786336	0.376877
O43795-2	Isoform 2 of Unconventional myosin-Ib OS=Homo sapiens GN=MYO1B - [MYO1B_HUMAN]	1.66531	0.55268	0.411356	0.686169	0.476074
P21333-2	Isoform 2 of Filamin-A OS=Homo sapiens GN=FLNA - [FLNA_HUMAN]	3.45886	1.02201	1.01839	0.609243	0.551993
P15880	40S ribosomal protein S2 OS=Homo sapiens GN=RPS2 PE=1 SV=2 - [RS2_HUMAN]	1.79437	0.453565	0.245161	0.798093	0.357138
P07948-2	Isoform 2 of Tyrosine-protein kinase Lyn OS=Homo sapiens GN=LYN - [LYN_HUMAN]	6.58136	0.682482	0.628853	0.573482	0.581718
P35221	Catenin alpha-1 OS=Homo sapiens GN=CTNNA1 PE=1 SV=1 - [CTNA1_HUMAN]	1.75272	0.886786	0.705396	0.63222	0.522901
O15231	Zinc finger protein 185 OS=Homo sapiens GN=ZNF185 PE=1 SV=3 - [ZN185_HUMAN]	100	1.14662	1.32063	0.427928	0.721226
P62249	40S ribosomal protein S16 OS=Homo sapiens GN=RPS16 PE=1 SV=2 - [RS16_HUMAN]	1.70578	0.30323	0.20637	0.76778	0.3808
Q9UMD9-2	Isoform 2 of Collagen alpha-1(XVII) chain OS=Homo sapiens GN=COL17A1 - [COHA1_HUMAN]	0.717771	0.566025	0.549084	0.597156	0.550054
P84095	Rho-related GTP-binding protein RhoG OS=Homo sapiens GN=RHOG PE=1 SV=1 - [RHOG_HUMAN]	1.29775	0.784135	5.60326	0.738272	0.40465
Q9BQQ5	Ribosomal protein L27a OS=Homo sapiens GN=L27a PE=3 SV=1 - [Q9BQQ5_HUMAN]	2.20463	0.207482	0.167142	0.860704	0.280599
F8VZJ2	Nascent polypeptide-associated complex subunit alpha OS=Homo sapiens GN=NACA PE=4 SV=1 - [F8VZJ2_HUMAN]	2.71589	0.451952	0.2534	0.784827	0.356293
B4DM74	60S ribosomal protein L18a OS=Homo sapiens PE=2 SV=1 - [B4DM74_HUMAN]	2.5518	0.483689	0.229317	0.78111	0.355023
Q01105	Protein SET OS=Homo sapiens GN=SET PE=1 SV=3 - [SET_HUMAN]	1.47846	0.639083	1.16987	0.400441	0.735636
B2RCX0	cDNA, FLJ96345, Homo sapiens SET translocation (myeloid leukemia-associated) (SET),mRNA OS=Homo sapiens PE=2 SV=1 - [B2RCX0_HUMAN]	1.47846	0.639083	1.16987	0.400441	0.735636
P67809	Nuclease-sensitive element-binding protein 1 OS=Homo sapiens GN=YBX1 PE=1 SV=3 - [YBOX1_HUMAN]	3.4532	0.633734	0.200822	0.802447	0.332806
P62263	40S ribosomal protein S14 OS=Homo sapiens GN=RPS14 PE=1 SV=3 - [RS14_HUMAN]	2.29946	0.386896	0.323513	0.756393	0.378378
Q9UHB6-4	Isoform 4 of LIM domain and actin-binding protein 1 OS=Homo sapiens GN=LIMA1 - [LIMA1_HUMAN]	2.59155	1.145	1.27473	0.549419	0.57913
Q53GG0	Epithelial protein lost in neoplasm beta variant (Fragment) OS=Homo sapiens PE=2 SV=1 - [Q53GG0_HUMAN]	2.59155	1.145	1.27473	0.549419	0.57913
J3KNG9	Anion exchange protein 2 OS=Homo sapiens GN=SLC4A2 PE=4 SV=1 - [J3KNG9_HUMAN]	4.48956	0.63992	0.461113	0.645951	0.478868
G3V203	60S ribosomal protein L18 OS=Homo sapiens GN=RPL18 PE=3 SV=1 - [G3V203_HUMAN]	2.5914	0.497307	0.184699	0.740879	0.38139
B1AK85	F-actin-capping protein subunit beta OS=Homo sapiens GN=CAPZB PE=2 SV=1 - [B1AK85_HUMAN]	5.05955	0.760572	0.706978	0.645298	0.475911
B1AK87	Capping protein (Actin filament) muscle Z-line, beta, isoform CRA_a OS=Homo sapiens GN=CAPZB PE=4 SV=1 - [B1AK87_HUMAN]	3.4539	0.853439	0.706978	0.645298	0.475911
Q562V5	Actin-like protein (Fragment) OS=Homo sapiens GN=ACT PE=3 SV=1 - [Q562V5_HUMAN]	1.23085	1.18142	0.827486	0.840342	0.280065
P39023	60S ribosomal protein L3 OS=Homo sapiens GN=RPL3 PE=1 SV=2 - [RL3_HUMAN]	2.3248	0.266887	0.23667	0.739063	0.379331
A0PJ62	RPL14 protein (Fragment) OS=Homo sapiens GN=RPL14 PE=2 SV=1 - [A0PJ62_HUMAN]	2.14984	0.22324	0.211884	0.826521	0.291429
O00515	Ladinin-1 OS=Homo sapiens GN=LAD1 PE=1 SV=2 - [LAD1_HUMAN]	2.05832	1.0748	0.947004	0.575248	0.54241
P08670	Vimentin OS=Homo sapiens GN=VIM PE=1 SV=4 - [VIME_HUMAN]	2.15369	0.48228	0.664797	0.380315	0.734902
B3KN06	Coronin OS=Homo sapiens PE=2 SV=1 - [B3KN06_HUMAN]	1.97451	1.21301	0.728887	0.605646	0.506315
P61160	Actin-related protein 2 OS=Homo sapiens GN=ACTR2 PE=1 SV=1 - [ARP2_HUMAN]	2.95934	1.11599	0.936478	0.60956	0.497467
B7Z2X4	cDNA FLJ53327, highly similar to Gelsolin OS=Homo sapiens PE=2 SV=1 - [B7Z2X4_HUMAN]	3.36147	1.16313	1.04485	0.657288	0.449048
P52907	F-actin-capping protein subunit alpha-1 OS=Homo sapiens GN=CAPZA1 PE=1 SV=3 - [CAZA1_HUMAN]	2.62128	0.985866	1.03172	0.548768	0.554174
P11940	Polyadenylate-binding protein 1 OS=Homo sapiens GN=PABPC1 PE=1 SV=2 - [PABP1_HUMAN]	2.55562	0.476866	0.190516	0.825717	0.273215
E5RI99	60S ribosomal protein L30 (Fragment) OS=Homo sapiens GN=RPL30 PE=3 SV=1 - [E5RI99_HUMAN]	3.57457	0.383526	0.381343	0.773953	0.323701
Q14444-2	Isoform 2 of Caprin-1 OS=Homo sapiens GN=CAPRIN1 - [CAPR1_HUMAN]	2.39674	0	0.557207	0.749718	0.347894
P46531	Neurogenic locus notch homolog protein 1 OS=Homo sapiens GN=NOTCH1 PE=1 SV=4 - [NOTC1_HUMAN]	0.53289	0.843441	0.710337	0.656616	0.438519
O00151	PDZ and LIM domain protein 1 OS=Homo sapiens GN=PDLIM1 PE=1 SV=4 - [PDLI1_HUMAN]	1.81539	0.666014	0.923151	0.661378	0.432931
Q02809	Procollagen-lysine,2-oxoglutarate 5-dioxygenase 1 OS=Homo sapiens GN=PLOD1 PE=1 SV=2 - [PLOD1_HUMAN]	2.02277	0.837226	1.05093	0.176017	0.917792
H3BN98	Uncharacterized protein (Fragment) OS=Homo sapiens PE=4 SV=2 - [H3BN98_HUMAN]	1.67999	0.354268	0.311462	0.722355	0.370819
Q9Y6M5	Zinc transporter 1 OS=Homo sapiens GN=SLC30A1 PE=1 SV=3 - [ZNT1_HUMAN]	1.62837	0.35186	0.365827	0.591914	0.492685
P35579	Myosin-9 OS=Homo sapiens GN=MYH9 PE=1 SV=4 - [MYH9_HUMAN]	2.10037	0.694448	0.970477	0.478204	0.605693
O43865	Putative adenosylhomocysteinase 2 OS=Homo sapiens GN=AHCYL1 PE=1 SV=2 - [SAHH2_HUMAN]	1.78245	0.738306	0.920316	0.594628	0.489259
P14923	Junction plakoglobin OS=Homo sapiens GN=JUP PE=1 SV=3 - [PLAK_HUMAN]	1.00544	0.850154	0.608341	0.54946	0.528172
Q9BSQ6	RPL13A protein (Fragment) OS=Homo sapiens GN=RPL13A PE=2 SV=2 - [Q9BSQ6_HUMAN]	1.64126	0.398212	0.191036	0.801285	0.275915
J3QR09	Ribosomal protein L19 OS=Homo sapiens GN=RPL19 PE=3 SV=1 - [J3QR09_HUMAN]	2.68964	0.404013	0.223059	0.688497	0.384835
H0YN26	Acidic leucine-rich nuclear phosphoprotein 32 family member A OS=Homo sapiens GN=ANP32A PE=4 SV=1 - [H0YN26_HUMAN]	0.991151	0.468576	0.468557	0.597057	0.474495
P12956	X-ray repair cross-complementing protein 6 OS=Homo sapiens GN=XRCC6 PE=1 SV=2 - [XRCC6_HUMAN]	2.39443	0.636641	0.641025	0.443208	0.626555
B4DV79	Eukaryotic translation initiation factor 3 subunit B OS=Homo sapiens GN=EIF3B PE=2 SV=1 - [B4DV79_HUMAN]	4.07362	0.596036	1.08659	0.53086	0.535727
F8W7C6	60S ribosomal protein L10 OS=Homo sapiens GN=RPL10 PE=4 SV=1 - [F8W7C6_HUMAN]	3.22818	0.373608	0.247258	0.767225	0.299263
B3KSS4	cDNA FLJ36858 fis, clone ASTRO2015185, highly similar to POLIOVIRUS RECEPTOR OS=Homo sapiens PE=2 SV=1 - [B3KSS4_HUMAN]	inf	1.01225	0.791645	0.586842	0.475284
B2RDE8	cDNA, FLJ96580, highly similar to Homo sapiens hepatoma-derived growth factor (high-mobility group protein 1-like) (HDGF), mRNA OS=Homo sapiens PE=2 SV=1 - [B2RDE8_HUMAN]	inf	0.332247	0.249816	0.616319	0.445368
Q5U000	Cathepsin Z OS=Homo sapiens PE=2 SV=1 - [Q5U000_HUMAN]	0	0.111349	0.721824	0.128338	0.930867
P59998	Actin-related protein 2/3 complex subunit 4 OS=Homo sapiens GN=ARPC4 PE=1 SV=3 - [ARPC4_HUMAN]	2.14981	1.03147	0.779105	0.649901	0.405329
B2RAF9	cDNA, FLJ94888, highly similar to Homo sapiens suppression of tumorigenicity 14 (colon carcinoma, matriptase, epithin) (ST14), mRNA OS=Homo sapiens PE=2 SV=1 - [B2RAF9_HUMAN]	inf	0.746043	0.558191	0.555588	0.492343
P67936	Tropomyosin alpha-4 chain OS=Homo sapiens GN=TPM4 PE=1 SV=3 - [TPM4_HUMAN]	5.51034	0.899202	0.719593	0.691486	0.356292
B4DPP0	cDNA FLJ51032, highly similar to CD9 antigen OS=Homo sapiens PE=2 SV=1 - [B4DPP0_HUMAN]	1.28711	0.459853	1.39669	0.403477	0.640398
A4QPB0	IQ motif containing GTPase activating protein 1 OS=Homo sapiens GN=IQGAP1 PE=2 SV=1 - [A4QPB0_HUMAN]	1.50485	0.526595	0.585227	0.582535	0.460674
B3KX11	cDNA FLJ44436 fis, clone UTERU2019706, highly similar to T-complex protein 1 subunit gamma OS=Homo sapiens PE=2 SV=1 - [B3KX11_HUMAN]	3.42162	1.15089	1.23417	0.563909	0.474678
P67936-2	Isoform 2 of Tropomyosin alpha-4 chain OS=Homo sapiens GN=TPM4 - [TPM4_HUMAN]	5.70593	0.891007	0.719593	0.691486	0.340206
O75054	Immunoglobulin superfamily member 3 OS=Homo sapiens GN=IGSF3 PE=2 SV=3 - [IGSF3_HUMAN]	0.272937	0.251492	0.536541	0.323583	0.706669
Q14134-2	Isoform Beta of Tripartite motif-containing protein 29 OS=Homo sapiens GN=TRIM29 - [TRI29_HUMAN]	0.861007	0.350347	0.328878	0.472961	0.554461
B2R7W4	cDNA, FLJ93632, highly similar to Homo sapiens heterogeneous nuclear ribonucleoprotein R (HNRPR), mRNA OS=Homo sapiens PE=2 SV=1 - [B2R7W4_HUMAN]	2.22104	0.314966	0	0.687355	0.336571
B2R5U1	cDNA, FLJ92620, highly similar to Homo sapiens staphylococcal nuclease domain containing 1 (SND1),mRNA OS=Homo sapiens PE=2 SV=1 - [B2R5U1_HUMAN]	3.26678	0.659431	0.382688	0.63151	0.392371
B5BUB5	Autoantigen La (Fragment) OS=Homo sapiens GN=SSB PE=2 SV=1 - [B5BUB5_HUMAN]	1.57117	0.717243	1.04375	0.272inf6inf6321	0.744092
Q15149-4	Isoform 4 of Plectin OS=Homo sapiens GN=PLEC - [PLEC_HUMAN]	2.28401	0.343049	0.32952	0.58637	0.426039
Q8NC51-3	Isoform 3 of Plasminogen activator inhibitor 1 RNA-binding protein OS=Homo sapiens GN=SERBP1 - [PAIRB_HUMAN]	2.36279	0.768261	0.248698	0.660807	0.349073
O15260-2	Isoform 2 of Surfeit locus protein 4 OS=Homo sapiens GN=SURF4 - [SURF4_HUMAN]	1.86276	0.369045	0.558116	0.396381	0.612707
Q13835-2	Isoform 1 of Plakophilin-1 OS=Homo sapiens GN=PKP1 - [PKP1_HUMAN]	0.674405	0	0.566097	0.446247	0.558016
B4DGU4	Catenin beta-1 OS=Homo sapiens GN=CTNNB1 PE=2 SV=1 - [B4DGU4_HUMAN]	1.25319	0.806752	0.608341	0.473918	0.528172
P16070-8	Isoform 8 of CD44 antigen OS=Homo sapiens GN=CD44 - [CD44_HUMAN]	1.7002	0.907478	0.815351	0.67054	0.326614
P62244	40S ribosomal protein S15a OS=Homo sapiens GN=RPS15A PE=1 SV=2 - [RS15A_HUMAN]	1.81736	0.231276	0.243745	0.623185	0.369907
P18077	60S ribosomal protein L35a OS=Homo sapiens GN=RPL35A PE=1 SV=2 - [RL35A_HUMAN]	4.428	0.376102	0.229138	0.614905	0.375463
P08648	Integrin alpha-5 OS=Homo sapiens GN=ITGA5 PE=1 SV=2 - [ITA5_HUMAN]	2.15195	0.599948	0.419315	0.525694	0.461742
B2R806	Eukaryotic translation initiation factor 3 subunit E OS=Homo sapiens GN=EIF3E PE=2 SV=1 - [B2R806_HUMAN]	3.29844	1.19005	0.646638	0.98741	0
Q13347	Eukaryotic translation initiation factor 3 subunit I OS=Homo sapiens GN=EIF3I PE=1 SV=1 - [EIF3I_HUMAN]	3.97825	0	0.514273	0.677357	0.306429
Q9UNX3	60S ribosomal protein L26-like 1 OS=Homo sapiens GN=RPL26L1 PE=1 SV=1 - [RL26L_HUMAN]	2.56101	0.315799	0.272095	0.767988	0.20963
P35579-2	Isoform 2 of Myosin-9 OS=Homo sapiens GN=MYH9 - [MYH9_HUMAN]	2.07676	0.693481	1.07363	0.382795	0.591854
B7ZKY2	Calcium/calmodulin-dependent serine protein kinase (MAGUK family) OS=Homo sapiens GN=CASK PE=2 SV=1 - [B7ZKY2_HUMAN]	100	0.548891	0.135933	0.551682	0.416386
Q9H5V8	CUB domain-containing protein 1 OS=Homo sapiens GN=CDCP1 PE=1 SV=3 - [CDCP1_HUMAN]	0.764894	0.946897	0.736912	0.579238	0.387574
P06753-5	Isoform 5 of Tropomyosin alpha-3 chain OS=Homo sapiens GN=TPM3 - [TPM3_HUMAN]	11.5033	0.912271	0.678271	0.649064	0.314309
P62070	Ras-related protein R-Ras2 OS=Homo sapiens GN=RRAS2 PE=1 SV=1 - [RRAS2_HUMAN]	1.6592	0.593406	0.825588	0.311529	0.639485
B3KU62	cDNA FLJ39243 fis, clone OCBBF2008283, highly similar to Protein NDRG1 OS=Homo sapiens PE=2 SV=1 - [B3KU62_HUMAN]	0.47495	0.450988	0.40727	0.56277	0.386159
A8K2Q6	Peptidyl-prolyl cis-trans isomerase OS=Homo sapiens PE=2 SV=1 - [A8K2Q6_HUMAN]	2.05546	0.683195	0.772329	0.603445	0.341737
Q9BU08	Putative uncharacterized protein (Fragment) OS=Homo sapiens PE=2 SV=1 - [Q9BU08_HUMAN]	3.1611	1.63532	1.54348	0.39843	0.543312
O15143	Actin-related protein 2/3 complex subunit 1B OS=Homo sapiens GN=ARPC1B PE=1 SV=3 - [ARC1B_HUMAN]	2.14143	1.74907	1.06048	0.577041	0.356471
Q01082-3	Isoform 2 of Spectrin beta chain, non-erythrocytic 1 OS=Homo sapiens GN=SPTBN1 - [SPTB2_HUMAN]	3.01389	4.42808	1.1208	0.569028	0.362914
Q01082	Spectrin beta chain, non-erythrocytic 1 OS=Homo sapiens GN=SPTBN1 PE=1 SV=2 - [SPTB2_HUMAN]	3.01389	4.42808	1.1208	0.569028	0.362914
P49327	Fatty acid synthase OS=Homo sapiens GN=FASN PE=1 SV=3 - [FAS_HUMAN]	2.26103	0.472059	1.06025	0.427831	0.503717
J9R021	Eukaryotic translation initiation factor 3 subunit A OS=Homo sapiens GN=eIF3a PE=2 SV=1 - [J9R021_HUMAN]	4.50053	0.19849	0.67302	0.563595	0.367111
P18124	60S ribosomal protein L7 OS=Homo sapiens GN=RPL7 PE=1 SV=1 - [RL7_HUMAN]	7.38494	0.499289	0.227716	0.50757	0.420957
J3KN67	Tropomyosin alpha-3 chain OS=Homo sapiens GN=TPM3 PE=3 SV=1 - [J3KN67_HUMAN]	29.64	0.912271	0.614129	0.586187	0.331606
P06753	Tropomyosin alpha-3 chain OS=Homo sapiens GN=TPM3 PE=1 SV=2 - [TPM3_HUMAN]	29.64	0.912271	0.607185	0.586187	0.331606
P61158	Actin-related protein 3 OS=Homo sapiens GN=ACTR3 PE=1 SV=3 - [ARP3_HUMAN]	1.92992	1.17195	0.552235	0.429381	0.487591
P27635	60S ribosomal protein L10 OS=Homo sapiens GN=RPL10 PE=1 SV=4 - [RL10_HUMAN]	2.64564	0.373608	0.243401	0.621805	0.294595
P07951-2	Isoform 2 of Tropomyosin beta chain OS=Homo sapiens GN=TPM2 - [TPM2_HUMAN]	6.36586	0.839389	0.719593	0.630664	0.285385
P29317	Ephrin type-A receptor 2 OS=Homo sapiens GN=EPHA2 PE=1 SV=2 - [EPHA2_HUMAN]	1.64671	0.684022	0.441583	0.584433	0.326322
Q08209-2	Isoform 2 of Serine/threonine-protein phosphatase 2B catalytic subunit alpha isoform OS=Homo sapiens GN=PPP3CA - [PP2BA_HUMAN]	3.59586	1.11514	1.08112	0.394004	0.514456
Q13283	Ras GTPase-activating protein-binding protein 1 OS=Homo sapiens GN=G3BP1 PE=1 SV=1 - [G3BP1_HUMAN]	6.01182	0.390537	0.091251	0.602762	0.297869
D3DVF0	F11 receptor, isoform CRA_a OS=Homo sapiens GN=F11R PE=4 SV=1 - [D3DVF0_HUMAN]	1.7834	0.593058	0.727726	0.459907	0.440269
P46778	60S ribosomal protein L21 OS=Homo sapiens GN=RPL21 PE=1 SV=2 - [RL21_HUMAN]	2.79381	0.267658	0.199899	0.608239	0.29025
Q13308	Inactive tyrosine-protein kinase 7 OS=Homo sapiens GN=PTK7 PE=1 SV=2 - [PTK7_HUMAN]	2.27867	0.826703	0.689067	0.387515	0.510088
P18669	Phosphoglycerate mutase 1 OS=Homo sapiens GN=PGAM1 PE=1 SV=2 - [PGAM1_HUMAN]	inf	1.71	0.651583	0.165928	0.730926
P35580	Myosin-10 OS=Homo sapiens GN=MYH10 PE=1 SV=3 - [MYH10_HUMAN]	3.57236	0.309648	1.00282	0.337947	0.551954
P61254	60S ribosomal protein L26 OS=Homo sapiens GN=RPL26 PE=1 SV=1 - [RL26_HUMAN]	2.56101	0.366451	0.264135	0.64766	0.239196
Q9Y6M7-9	Isoform 9 of Sodium bicarbonate cotransporter 3 OS=Homo sapiens GN=SLC4A7 - [S4A7_HUMAN]	1.1401	0.487614	0.775588	0.110972	0.768461
Q6FI03	G3BP protein OS=Homo sapiens GN=G3BP PE=2 SV=1 - [Q6FI03_HUMAN]	4.05545	0.372469	0.091251	0.574876	0.297869
B6VEX5	Abl-interactor 1 variant 72 OS=Homo sapiens PE=2 SV=1 - [B6VEX5_HUMAN]	100	0	0.277917	0.86851	0
B2R4D5	cDNA, FLJ92050, highly similar to Homo sapiens actin related protein 2/3 complex, subunit 3, 21kDa (ARPC3), mRNA OS=Homo sapiens PE=2 SV=1 - [B2R4D5_HUMAN]	2.45379	1.72597	0.918934	0.386314	0.478463
P50990	T-complex protein 1 subunit theta OS=Homo sapiens GN=CCT8 PE=1 SV=4 - [TCPQ_HUMAN]	2.50565	1.11889	1.33192	0.333731	0.524557
D3XNU5	E-cadherin 1 OS=Homo sapiens GN=CDH1 PE=3 SV=1 - [D3XNU5_HUMAN]	0.482375	0.787063	0.635478	0.428493	0.42473
P20020-5	Isoform E of Plasma membrane calcium-transporting ATPase 1 OS=Homo sapiens GN=ATP2B1 - [AT2B1_HUMAN]	2.36746	0.972662	0.789078	0.199644	0.650412
Q562Z4	Actin-like protein (Fragment) OS=Homo sapiens GN=ACT PE=3 SV=1 - [Q562Z4_HUMAN]	0.615864	0.399175	0.827321	0.283518	0.557102
Q8NC51	Plasminogen activator inhibitor 1 RNA-binding protein OS=Homo sapiens GN=SERBP1 PE=1 SV=2 - [PAIRB_HUMAN]	2.36279	0.438224	0.19488	0.538542	0.298025
P62854	40S ribosomal protein S26 OS=Homo sapiens GN=RPS26 PE=1 SV=3 - [RS26_HUMAN]	0.961897	0.360199	0.207702	0.461333	0.370105
Q04637-6	Isoform E of Eukaryotic translation initiation factor 4 gamma 1 OS=Homo sapiens GN=EIF4G1 - [IF4G1_HUMAN]	5.50457	0	0.293704	0.52776	0.298955
Q12959-4	Isoform 4 of Disks large homolog 1 OS=Homo sapiens GN=DLG1 - [DLG1_HUMAN]	1.00731	0.511094	0.363512	0.359181	0.439952
Q9UQ80	Proliferation-associated protein 2G4 OS=Homo sapiens GN=PA2G4 PE=1 SV=3 - [PA2G4_HUMAN]	2.85374	0.357016	0.418023	0.411177	0.377847
Q14247	Src substrate cortactin OS=Homo sapiens GN=CTTN PE=1 SV=2 - [SRC8_HUMAN]	3.55712	1.30987	0.898067	0.39336	0.385545
P18827	Syndecan-1 OS=Homo sapiens GN=SDC1 PE=1 SV=3 - [SDC1_HUMAN]	2.6037	0.599673	0.6336	0.52194	0.256165
H0Y3Y4	Septin-7 (Fragment) OS=Homo sapiens GN=SEPT7 PE=3 SV=1 - [H0Y3Y4_HUMAN]	0.863082	0	0.245575	0.321535	0.453295
O00186	Syntaxin-binding protein 3 OS=Homo sapiens GN=STXBP3 PE=1 SV=2 - [STXB3_HUMAN]	1.35468	0.543929	0.48859	0.44744	0.321412
O15031	Plexin-B2 OS=Homo sapiens GN=PLXNB2 PE=1 SV=3 - [PLXB2_HUMAN]	1.28831	0.392126	0.681715	0.285705	0.47148
O96011-2	Isoform 2 of Peroxisomal membrane protein 11B OS=Homo sapiens GN=PEX11B - [PX11B_HUMAN]	1.44799	2.40551	1.38246	0.755983	0
P22314	Ubiquitin-like modifier-activating enzyme 1 OS=Homo sapiens GN=UBA1 PE=1 SV=3 - [UBA1_HUMAN]	3.59322	0.410312	0.517439	0.206408	0.549392
B7Z3E5	cDNA FLJ53573, highly similar to Myosin Ic OS=Homo sapiens PE=2 SV=1 - [B7Z3E5_HUMAN]	1.19236	0.3426	0.478197	0.276515	0.465337
Q99832-3	Isoform 3 of T-complex protein 1 subunit eta OS=Homo sapiens GN=CCT7 - [TCPH_HUMAN]	3.27106	1.40728	1.86319	0.15767	0.580928
B4E3E6	cDNA FLJ58832, highly similar to Heterogeneous nuclear ribonucleoprotein A3 OS=Homo sapiens PE=2 SV=1 - [B4E3E6_HUMAN]	1.92957	0.45574	0.809168	0.737547	0
P37837	Transaldolase OS=Homo sapiens GN=TALDO1 PE=1 SV=2 - [TALDO_HUMAN]	inf	0.209262	0.381189	0.307414	0.423224
Q96ME4	cDNA FLJ32471 fis, clone SKNMC2000322, highly similar to Peptidyl-tRNA hydrolase 2, mitochondrial (EC 3.1.1.29) OS=Homo sapiens PE=2 SV=2 - [Q96ME4_HUMAN]	1.07745	0.282038	0	0.371293	0.358932
Q59ET3	Chaperonin containing TCP1, subunit 6A isoform a variant (Fragment) OS=Homo sapiens PE=2 SV=1 - [Q59ET3_HUMAN]	2.89455	0.763682	1.42462	0.209541	0.515969
P10586-2	Isoform 2 of Receptor-type tyrosine-protein phosphatase F OS=Homo sapiens GN=PTPRF - [PTPRF_HUMAN]	1.70629	0.590276	0.589544	0.254396	0.46065
B4DH02	cDNA FLJ50510, highly similar to Heat shock 70 kDa protein 4 OS=Homo sapiens PE=2 SV=1 - [B4DH02_HUMAN]	5.02663	0.750828	0.760279	0.214213	0.488942
Q53FX5	Lin-7 homolog C variant (Fragment) OS=Homo sapiens PE=2 SV=1 - [Q53FX5_HUMAN]	3.52754	0.672732	0.530831	0.270817	0.388529
P49321	Nuclear autoantigenic sperm protein OS=Homo sapiens GN=NASP PE=1 SV=2 - [NASP_HUMAN]	100	0.529464	0.84236	0.20969	0.418614
P09493-3	Isoform 3 of Tropomyosin alpha-1 chain OS=Homo sapiens GN=TPM1 - [TPM1_HUMAN]	23.146	0.797697	0.405278	0.473685	0.1301
H7BYY1	Tropomyosin 1 (Alpha), isoform CRA_m OS=Homo sapiens GN=TPM1 PE=3 SV=1 - [H7BYY1_HUMAN]	23.146	0.797697	0.405278	0.473685	0.1301
P50991	T-complex protein 1 subunit delta OS=Homo sapiens GN=CCT4 PE=1 SV=4 - [TCPD_HUMAN]	3.1437	0.791358	1.47227	0.166328	0.423897
P78371	T-complex protein 1 subunit beta OS=Homo sapiens GN=CCT2 PE=1 SV=4 - [TCPB_HUMAN]	2.63662	1.11496	1.27261	0.222263	0.288858
Q05CK9	SYNCRIP protein (Fragment) OS=Homo sapiens GN=SYNCRIP PE=2 SV=1 - [Q05CK9_HUMAN]	1.86499	0.140331	0.174067	0.194342	0.120333
