# Supplementary material for: The Globular C1q Receptor Is Required for Epidermal Growth Factor Receptor Signaling during Candida albicans Infection
Source: mBio. 2021 Nov 2;12(6):e02716-21. doi: 10.1128/mBio.02716-21 (PMC8561387; doi:10.1128/mBio.02716-21)
Supplement: TABLE S3 [file mbio.02716-21-st003.xlsx]

## Sheet: Table S3
Table S3. List of proteins in oral epithelial cells incubated with EGF for 5 min that were found to have increased association with EGFR in both biological replicates. Data are presented as the fold change relative to control epithelial cells that were incubated in tissue culture medium alone. Inf, infinite change because the protein was undetectable in the control cells.
Accession	Gene	Protein	C. albicans-1	C. albicans-2	C. albicans-3	EGF-1	EGF-2
J3QSC5	LGALS9B	Galectin-9B	-	-	-	Inf	Inf
Q6QBS2	EGF	Epidermal growth factor	-	-	-	Inf	Inf
B3KTV8	ERRFI1	cDNA FLJ38830, highly similar to ERBB receptor feedback inhibitor 1	-	-	-	Inf	Inf
P62993	GRB2	Growth factor receptor-bound protein 2	-	Inf	-	Inf	Inf
Q3B726	TWISTNB	DNA-directed RNA polymerase I subunit RPA43	Inf	-	-	Inf	Inf
S4R360	MRPL42	39S ribosomal protein L42, mitochondrial	Inf	-	-	Inf	Inf
Q9BQ48	MRPL34	39S ribosomal protein L34, mitochondrial	Inf	-	-	Inf	Inf
H3BUV4	CLN6	Ceroid-lipofuscinosis neuronal protein 6	Inf	Inf	-	Inf	Inf
Q9BW72	HIGD2A	HIG1 domain family member 2A, mitochondrial	-	-	Inf	Inf	Inf
P26440	IVD	Isovaleryl-CoA dehydrogenase, mitochondrial	1.04039	-	-	Inf	Inf
Q96EY7	PTCD3	Pentatricopeptide repeat domain-containing protein 3	2.84918	-	-	Inf	Inf
Q53G62	MRPS28	Mitochondrial ribosomal protein S28 variant	0.712315	Inf	-	Inf	Inf
Q6PIQ7	IGL@	IGL@	-	1.72282	Inf	51.9926	Inf
F8VQW0	TMBIM6	Bax inhibitor 1	3.99664	Inf	-	Inf	Inf
Q4W4Y1	DRIP4	Dopamine receptor interacting protein 4	1.61929	Inf	Inf	Inf	Inf
P04040	CAT	Catalase	Inf	Inf	-	Inf	Inf
M0QZ21	AP2S1	AP-2 complex subunit sigma	0	0	-	3.36244	Inf
Q53G19		Mitochondrial ribosomal protein L11 isoform a variant	1.2947	0.710886	-	2.64107	Inf
P81605	DCD	Dermcidin	0	1.8141	-	2.63283	Inf
G3XAN4	TRAM1	Translocating chain-associated membrane protein 1	1.14053	0	-	2.549	Inf
Q70Q11	HLA-B	MHC class I antigen	2.49531	-	1.38801	Inf	2.69945
P21281	ATP6V1B2	V-type proton ATPase subunit B, brain isoform	4.09523	7.35751	Inf	4.0316	Inf
P56556	NDUFA6	NADH dehydrogenase [ubiquinone] 1 alpha subcomplex subunit 6	0.771062	0.471202	Inf	3.25843	Inf
O75380	NDUFS6	NADH dehydrogenase [ubiquinone] iron-sulfur protein 6, mitochondrial	1.6332	Inf	1.91018	Inf	3.16848
C9JA28	SSR3	Translocon-associated protein subunit gamma	0.260831	0	-	2.09634	Inf
E7ER27	HSD17B4	Peroxisomal multifunctional enzyme type 2	1.2918	0	Inf	2.43928	Inf
V5NQT4	HLA-B	MHC class I antigen	1.34481	0.619504	Inf	2.33586	Inf
Q9UBV8	PEF1	Peflin	Inf	Inf	0.992322	Inf	2.20283
P13747	HLA-E	HLA class I histocompatibility antigen, alpha chain E	2.05528	3.36718	1.95436	7.29387	2.92822
Q9UBX3	SLC25A10	Mitochondrial dicarboxylate carrier	0.684654	0	0	2.1626	5.36578
Q5D862	FLG2	Filaggrin-2	0	3.26119	3.22011	3.45537	3.02865
O15400-2	STX7	Isoform 2 of Syntaxin-7	2.51205	1.20087	1.3782	2.90354	3.54685
Q5DT20	HRNR	Hornerin	-	7.56331	1.1342	3.37343	2.85992
P35527	KRT9	Keratin, type I cytoskeletal 9	0.411225	2.41606	2.99179	2.9424	3.09113
Q8TBT6		Putative uncharacterized protein	1.51304	1.50492	2.00597	2.10324	3.09949
B7Z1R5	ATP6V1A	V-type proton ATPase catalytic subunit A	1.25374	2.39586	1.9511	2.20193	2.21734
P35659	DEK	DEK	Inf	1.20693	0.947649	2.36723	2.05124
